# Supplementary material for: Causal Transformer for Learning Embeddings from Structured Medical History Records and Multi-Source Data Integration for Complex Disease Risk Prediction
Source: Interdiscip Sci. 2025 Sep 17;18(2):614–27. doi: 10.1007/s12539-025-00749-9 (PMC13219203; doi:10.1007/s12539-025-00749-9)
Supplement: Supplementary file 2 — (xlsx 3751 KB) [file 12539_2025_749_MOESM2_ESM.xlsx]

## Sheet: ukb-b-43
se.exposure	samplesize.exposure	pos.exposure	beta.exposure	pval.exposure	chr.exposure	id.exposure	SNP	effect_allele.exposure	other_allele.exposure	eaf.exposure	exposure	mr_keep.exposure	pval_origin.exposure	data_source.exposure
0.00855039	148728	226117809	0.0400389	2.80001e-06	1	ukb-b-43	rs146353156	T	C	0.046951	Signal-to-noise-ratio (SNR) of triplet (left) || id:ukb-b-43	TRUE	reported	igd
0.00537409	148728	1999006	0.0238664	8.99995e-06	1	ukb-b-43	rs28403969	A	G	0.135104	Signal-to-noise-ratio (SNR) of triplet (left) || id:ukb-b-43	TRUE	reported	igd
0.00429697	148728	5901972	-0.0189943	9.90011e-06	1	ukb-b-43	rs9661471	C	T	0.249938	Signal-to-noise-ratio (SNR) of triplet (left) || id:ukb-b-43	TRUE	reported	igd
0.00719492	148728	21679269	-0.0322228	7.49998e-06	1	ukb-b-43	rs6695985	G	T	0.06798	Signal-to-noise-ratio (SNR) of triplet (left) || id:ukb-b-43	TRUE	reported	igd
0.00504046	148728	177943005	-0.0223049	9.59997e-06	1	ukb-b-43	rs71628264	A	C	0.151845	Signal-to-noise-ratio (SNR) of triplet (left) || id:ukb-b-43	TRUE	reported	igd
0.0188576	148728	1038031	0.0852062	6.19998e-06	2	ukb-b-43	rs73166530	C	G	0.009354	Signal-to-noise-ratio (SNR) of triplet (left) || id:ukb-b-43	TRUE	reported	igd
0.00393734	148728	213765863	0.0191003	1.2e-06	2	ukb-b-43	rs12151432	A	G	0.302063	Signal-to-noise-ratio (SNR) of triplet (left) || id:ukb-b-43	TRUE	reported	igd
0.00395249	148728	45316429	0.0180087	5.19996e-06	3	ukb-b-43	rs11708056	A	C	0.298727	Signal-to-noise-ratio (SNR) of triplet (left) || id:ukb-b-43	TRUE	reported	igd
0.00367485	148728	191003097	0.0168154	4.70002e-06	3	ukb-b-43	rs2164235	T	C	0.583165	Signal-to-noise-ratio (SNR) of triplet (left) || id:ukb-b-43	TRUE	reported	igd
0.0152832	148728	35420181	0.0734959	1.5e-06	3	ukb-b-43	rs1869704	G	A	0.014558	Signal-to-noise-ratio (SNR) of triplet (left) || id:ukb-b-43	TRUE	reported	igd
0.0112686	148728	170949305	0.0521232	3.69999e-06	3	ukb-b-43	rs17826614	A	G	0.02752	Signal-to-noise-ratio (SNR) of triplet (left) || id:ukb-b-43	TRUE	reported	igd
0.00459078	148728	46087733	-0.0218284	2e-06	4	ukb-b-43	rs17536211	C	A	0.202415	Signal-to-noise-ratio (SNR) of triplet (left) || id:ukb-b-43	TRUE	reported	igd
0.0120518	148728	27926358	-0.0539276	7.69999e-06	4	ukb-b-43	rs71596127	C	T	0.023257	Signal-to-noise-ratio (SNR) of triplet (left) || id:ukb-b-43	TRUE	reported	igd
0.00939034	148728	144302987	0.0419762	7.79992e-06	4	ukb-b-43	rs62337524	G	A	0.038717	Signal-to-noise-ratio (SNR) of triplet (left) || id:ukb-b-43	TRUE	reported	igd
0.0079352	148728	166595426	-0.0360853	5.39995e-06	4	ukb-b-43	rs35689501	A	C	0.055577	Signal-to-noise-ratio (SNR) of triplet (left) || id:ukb-b-43	TRUE	reported	igd
0.00396362	148728	119043507	-0.0188066	2.1e-06	5	ukb-b-43	rs162603	G	C	0.306303	Signal-to-noise-ratio (SNR) of triplet (left) || id:ukb-b-43	TRUE	reported	igd
0.00430335	148728	93368951	-0.0237016	3.59998e-08	6	ukb-b-43	rs13203066	C	A	0.232924	Signal-to-noise-ratio (SNR) of triplet (left) || id:ukb-b-43	TRUE	reported	igd
0.00377602	148728	11298043	-0.0170616	6.19998e-06	7	ukb-b-43	rs984184	C	G	0.461739	Signal-to-noise-ratio (SNR) of triplet (left) || id:ukb-b-43	TRUE	reported	igd
0.0129508	148728	850915	0.0594378	4.39997e-06	7	ukb-b-43	rs112287376	T	C	0.021304	Signal-to-noise-ratio (SNR) of triplet (left) || id:ukb-b-43	TRUE	reported	igd
0.0161414	148728	105690584	-0.0759829	2.5e-06	7	ukb-b-43	rs117456263	A	G	0.012654	Signal-to-noise-ratio (SNR) of triplet (left) || id:ukb-b-43	TRUE	reported	igd
0.00602372	148728	121766111	-0.0274185	5.30005e-06	7	ukb-b-43	rs56935750	C	T	0.10011	Signal-to-noise-ratio (SNR) of triplet (left) || id:ukb-b-43	TRUE	reported	igd
0.00854597	148728	4703008	0.0383276	7.29995e-06	8	ukb-b-43	rs11782755	G	A	0.046753	Signal-to-noise-ratio (SNR) of triplet (left) || id:ukb-b-43	TRUE	reported	igd
0.00612287	148728	77517308	-0.0276668	6.19998e-06	8	ukb-b-43	rs17348372	T	C	0.097268	Signal-to-noise-ratio (SNR) of triplet (left) || id:ukb-b-43	TRUE	reported	igd
0.0254817	148728	132022920	0.113725	8.09991e-06	9	ukb-b-43	rs17482519	T	C	0.005141	Signal-to-noise-ratio (SNR) of triplet (left) || id:ukb-b-43	TRUE	reported	igd
0.00643936	148728	132852101	-0.0310041	1.5e-06	9	ukb-b-43	rs1407568	T	C	0.086649	Signal-to-noise-ratio (SNR) of triplet (left) || id:ukb-b-43	TRUE	reported	igd
0.0242048	148728	91982623	0.109977	5.49997e-06	9	ukb-b-43	rs78061813	T	C	0.005571	Signal-to-noise-ratio (SNR) of triplet (left) || id:ukb-b-43	TRUE	reported	igd
0.00519137	148728	4221715	0.0235636	5.69994e-06	10	ukb-b-43	rs12267612	G	C	0.144082	Signal-to-noise-ratio (SNR) of triplet (left) || id:ukb-b-43	TRUE	reported	igd
0.0107316	148728	24908652	0.0477885	8.50002e-06	11	ukb-b-43	rs1486687	C	T	0.029265	Signal-to-noise-ratio (SNR) of triplet (left) || id:ukb-b-43	TRUE	reported	igd
0.0266334	148728	23739445	-0.126237	2.1e-06	11	ukb-b-43	rs144285341	T	C	0.005674	Signal-to-noise-ratio (SNR) of triplet (left) || id:ukb-b-43	TRUE	reported	igd
0.00479215	148728	20988989	-0.0222237	3.50002e-06	12	ukb-b-43	rs1072365	A	G	0.183792	Signal-to-noise-ratio (SNR) of triplet (left) || id:ukb-b-43	TRUE	reported	igd
0.00549422	148728	52932508	-0.0248333	6.19998e-06	13	ukb-b-43	rs9596645	G	A	0.12529	Signal-to-noise-ratio (SNR) of triplet (left) || id:ukb-b-43	TRUE	reported	igd
0.00483122	148728	73649635	0.0225143	3.2e-06	13	ukb-b-43	rs4885065	A	G	0.829477	Signal-to-noise-ratio (SNR) of triplet (left) || id:ukb-b-43	TRUE	reported	igd
0.0186683	148728	39095923	0.0865693	3.50002e-06	14	ukb-b-43	rs113162298	A	G	0.009609	Signal-to-noise-ratio (SNR) of triplet (left) || id:ukb-b-43	TRUE	reported	igd
0.00906183	148728	91574480	0.0400602	9.80009e-06	14	ukb-b-43	rs76920016	T	G	0.039236	Signal-to-noise-ratio (SNR) of triplet (left) || id:ukb-b-43	TRUE	reported	igd
0.00743587	148728	85544381	0.0348994	2.69998e-06	15	ukb-b-43	rs971804	G	T	0.063923	Signal-to-noise-ratio (SNR) of triplet (left) || id:ukb-b-43	TRUE	reported	igd
0.00540513	148728	93904830	0.0243818	6.49995e-06	15	ukb-b-43	rs936675	T	C	0.872394	Signal-to-noise-ratio (SNR) of triplet (left) || id:ukb-b-43	TRUE	reported	igd
0.00364372	148728	53857078	0.0175981	1.40001e-06	15	ukb-b-43	rs67902748	C	T	0.515537	Signal-to-noise-ratio (SNR) of triplet (left) || id:ukb-b-43	TRUE	reported	igd
0.00471795	148728	15631733	-0.0220188	3.09999e-06	16	ukb-b-43	rs9928979	G	A	0.179826	Signal-to-noise-ratio (SNR) of triplet (left) || id:ukb-b-43	TRUE	reported	igd
0.0113361	148728	8337763	-0.0509163	7.10003e-06	16	ukb-b-43	rs11865248	G	A	0.028315	Signal-to-noise-ratio (SNR) of triplet (left) || id:ukb-b-43	TRUE	reported	igd
0.00504299	148728	7150418	0.0239924	2e-06	19	ukb-b-43	rs2252673	G	C	0.835113	Signal-to-noise-ratio (SNR) of triplet (left) || id:ukb-b-43	TRUE	reported	igd
0.00491415	148728	60986297	0.0226461	4.09996e-06	20	ukb-b-43	rs1570022	G	A	0.182111	Signal-to-noise-ratio (SNR) of triplet (left) || id:ukb-b-43	TRUE	reported	igd

## Sheet: ukb-b-151
samplesize.exposure	chr.exposure	beta.exposure	se.exposure	pos.exposure	pval.exposure	id.exposure	SNP	effect_allele.exposure	other_allele.exposure	eaf.exposure	exposure	mr_keep.exposure	pval_origin.exposure	data_source.exposure
440512	1	0.0196755	0.00436349	114548373	6.49995e-06	ukb-b-151	rs4839348	T	C	0.361875	Number of days/week of vigorous physical activity 10+ minutes || id:ukb-b-151	TRUE	reported	igd
440512	1	-0.0257417	0.00477849	154253661	7.19996e-08	ukb-b-151	rs6667222	C	A	0.251395	Number of days/week of vigorous physical activity 10+ minutes || id:ukb-b-151	TRUE	reported	igd
440512	1	0.0284781	0.00541516	205056301	1.40001e-07	ukb-b-151	rs11240353	G	A	0.177393	Number of days/week of vigorous physical activity 10+ minutes || id:ukb-b-151	TRUE	reported	igd
440512	1	0.0205942	0.00442756	181819083	3.29997e-06	ukb-b-151	rs13375273	A	G	0.324216	Number of days/week of vigorous physical activity 10+ minutes || id:ukb-b-151	TRUE	reported	igd
440512	1	-0.02491	0.00530986	97591436	2.69998e-06	ukb-b-151	rs12042544	A	T	0.187837	Number of days/week of vigorous physical activity 10+ minutes || id:ukb-b-151	TRUE	reported	igd
440512	1	0.0225615	0.00433276	117871415	1.89998e-07	ukb-b-151	rs1014517	A	C	0.352824	Number of days/week of vigorous physical activity 10+ minutes || id:ukb-b-151	TRUE	reported	igd
440512	1	-0.0240857	0.00465753	88805567	2.30001e-07	ukb-b-151	rs4656035	A	T	0.729431	Number of days/week of vigorous physical activity 10+ minutes || id:ukb-b-151	TRUE	reported	igd
440512	1	-0.0673166	0.0141281	8545922	1.89998e-06	ukb-b-151	rs141792556	A	G	0.022357	Number of days/week of vigorous physical activity 10+ minutes || id:ukb-b-151	TRUE	reported	igd
440512	1	-0.0252177	0.0056747	196179646	8.79995e-06	ukb-b-151	rs7546387	C	T	0.841009	Number of days/week of vigorous physical activity 10+ minutes || id:ukb-b-151	TRUE	reported	igd
440512	2	0.0226054	0.00464078	163832448	1.09999e-06	ukb-b-151	rs12692667	G	T	0.279325	Number of days/week of vigorous physical activity 10+ minutes || id:ukb-b-151	TRUE	reported	igd
440512	2	0.0950051	0.0190193	96762371	5.89997e-07	ukb-b-151	rs113116280	A	G	0.012986	Number of days/week of vigorous physical activity 10+ minutes || id:ukb-b-151	TRUE	reported	igd
440512	2	-0.0198532	0.00427247	1285597	3.40001e-06	ukb-b-151	rs55705401	T	A	0.616859	Number of days/week of vigorous physical activity 10+ minutes || id:ukb-b-151	TRUE	reported	igd
440512	2	-0.0213238	0.00438528	210643269	1.2e-06	ukb-b-151	rs73074777	G	A	0.336062	Number of days/week of vigorous physical activity 10+ minutes || id:ukb-b-151	TRUE	reported	igd
440512	2	0.0264173	0.0052176	35005351	4.09996e-07	ukb-b-151	rs6743932	A	G	0.197558	Number of days/week of vigorous physical activity 10+ minutes || id:ukb-b-151	TRUE	reported	igd
440512	2	-0.0339491	0.00705043	65819883	1.5e-06	ukb-b-151	rs1115848	A	C	0.095073	Number of days/week of vigorous physical activity 10+ minutes || id:ukb-b-151	TRUE	reported	igd
440512	2	0.114014	0.0235983	101415248	1.40001e-06	ukb-b-151	rs139558833	T	A	0.010341	Number of days/week of vigorous physical activity 10+ minutes || id:ukb-b-151	TRUE	reported	igd
440512	2	0.0847795	0.0188134	148338354	6.59994e-06	ukb-b-151	rs146428152	C	T	0.013618	Number of days/week of vigorous physical activity 10+ minutes || id:ukb-b-151	TRUE	reported	igd
440512	2	-0.0636691	0.0142668	176548621	8.09991e-06	ukb-b-151	rs76949763	G	A	0.021508	Number of days/week of vigorous physical activity 10+ minutes || id:ukb-b-151	TRUE	reported	igd
440512	2	0.0239104	0.00511412	203223295	2.90001e-06	ukb-b-151	rs6715945	G	A	0.206403	Number of days/week of vigorous physical activity 10+ minutes || id:ukb-b-151	TRUE	reported	igd
440512	3	-0.0238335	0.00534841	135902903	8.30004e-06	ukb-b-151	rs115976517	T	A	0.186304	Number of days/week of vigorous physical activity 10+ minutes || id:ukb-b-151	TRUE	reported	igd
440512	3	0.0485977	0.00953397	117444741	3.40001e-07	ukb-b-151	rs11708141	C	A	0.049467	Number of days/week of vigorous physical activity 10+ minutes || id:ukb-b-151	TRUE	reported	igd
440512	3	0.0340182	0.00740868	67609291	4.39997e-06	ukb-b-151	rs79502885	C	T	0.087925	Number of days/week of vigorous physical activity 10+ minutes || id:ukb-b-151	TRUE	reported	igd
440512	3	-0.0219126	0.00457342	193136138	1.7e-06	ukb-b-151	rs6808371	C	A	0.577405	Number of days/week of vigorous physical activity 10+ minutes || id:ukb-b-151	TRUE	reported	igd
440512	3	0.0193459	0.00422554	16907433	4.70002e-06	ukb-b-151	rs6787413	T	G	0.405823	Number of days/week of vigorous physical activity 10+ minutes || id:ukb-b-151	TRUE	reported	igd
440512	3	-0.0198458	0.0044726	56431956	9.09997e-06	ukb-b-151	rs4974211	A	G	0.311271	Number of days/week of vigorous physical activity 10+ minutes || id:ukb-b-151	TRUE	reported	igd
440512	3	0.0290136	0.00624268	3324955	3.40001e-06	ukb-b-151	rs2606765	A	G	0.870193	Number of days/week of vigorous physical activity 10+ minutes || id:ukb-b-151	TRUE	reported	igd
440512	3	-0.022447	0.00423493	53749734	1.2e-07	ukb-b-151	rs1020822	C	G	0.601309	Number of days/week of vigorous physical activity 10+ minutes || id:ukb-b-151	TRUE	reported	igd
440512	4	0.0257299	0.00429482	113612872	2.1e-09	ukb-b-151	rs6533635	A	G	0.623792	Number of days/week of vigorous physical activity 10+ minutes || id:ukb-b-151	TRUE	reported	igd
440512	4	0.0358392	0.00741103	139102745	1.29999e-06	ukb-b-151	rs79018166	G	A	0.086008	Number of days/week of vigorous physical activity 10+ minutes || id:ukb-b-151	TRUE	reported	igd
440512	4	0.0252133	0.0050815	87084039	7.00003e-07	ukb-b-151	rs7440491	A	C	0.790504	Number of days/week of vigorous physical activity 10+ minutes || id:ukb-b-151	TRUE	reported	igd
440512	5	0.0375659	0.00828518	51238100	5.80003e-06	ukb-b-151	rs13174601	C	T	0.069963	Number of days/week of vigorous physical activity 10+ minutes || id:ukb-b-151	TRUE	reported	igd
440512	5	-0.050929	0.0113414	137801013	7.10003e-06	ukb-b-151	rs1800778	T	C	0.03503	Number of days/week of vigorous physical activity 10+ minutes || id:ukb-b-151	TRUE	reported	igd
440512	5	-0.0197029	0.00427498	163408537	4e-06	ukb-b-151	rs7719855	G	A	0.580046	Number of days/week of vigorous physical activity 10+ minutes || id:ukb-b-151	TRUE	reported	igd
440512	5	0.0198594	0.00420231	148011739	2.30001e-06	ukb-b-151	rs5028114	C	T	0.579579	Number of days/week of vigorous physical activity 10+ minutes || id:ukb-b-151	TRUE	reported	igd
440512	5	0.0697735	0.0157511	173485183	9.40005e-06	ukb-b-151	rs115853953	G	A	0.019616	Number of days/week of vigorous physical activity 10+ minutes || id:ukb-b-151	TRUE	reported	igd
440512	5	0.069904	0.0149401	33854210	2.90001e-06	ukb-b-151	rs149668741	G	C	0.019863	Number of days/week of vigorous physical activity 10+ minutes || id:ukb-b-151	TRUE	reported	igd
440512	5	0.0455187	0.0101154	100666694	6.80002e-06	ukb-b-151	rs11955345	T	C	0.044948	Number of days/week of vigorous physical activity 10+ minutes || id:ukb-b-151	TRUE	reported	igd
440512	6	0.0237003	0.00477987	97729953	7.10003e-07	ukb-b-151	rs9387216	A	C	0.252111	Number of days/week of vigorous physical activity 10+ minutes || id:ukb-b-151	TRUE	reported	igd
440512	6	0.0191342	0.00428589	22947374	8e-06	ukb-b-151	rs7762064	C	T	0.376673	Number of days/week of vigorous physical activity 10+ minutes || id:ukb-b-151	TRUE	reported	igd
440512	7	0.0193227	0.00431217	150877774	7.39997e-06	ukb-b-151	rs891508	G	A	0.365357	Number of days/week of vigorous physical activity 10+ minutes || id:ukb-b-151	TRUE	reported	igd
440512	7	0.0210453	0.00415313	86104355	4e-07	ukb-b-151	rs1320782	T	C	0.452064	Number of days/week of vigorous physical activity 10+ minutes || id:ukb-b-151	TRUE	reported	igd
440512	7	-0.0295841	0.00648857	69452115	5.1e-06	ukb-b-151	rs17363468	T	C	0.114956	Number of days/week of vigorous physical activity 10+ minutes || id:ukb-b-151	TRUE	reported	igd
440512	7	0.0291439	0.00446067	35020280	6.4003e-11	ukb-b-151	rs328900	T	C	0.31465	Number of days/week of vigorous physical activity 10+ minutes || id:ukb-b-151	TRUE	reported	igd
440512	7	-0.0268435	0.00481883	8633758	2.5e-08	ukb-b-151	rs2189464	T	C	0.247699	Number of days/week of vigorous physical activity 10+ minutes || id:ukb-b-151	TRUE	reported	igd
440512	7	-0.021446	0.00418116	98038609	2.90001e-07	ukb-b-151	rs10953261	C	A	0.511515	Number of days/week of vigorous physical activity 10+ minutes || id:ukb-b-151	TRUE	reported	igd
440512	7	-0.0242486	0.00524502	18518252	3.79997e-06	ukb-b-151	rs12674423	A	G	0.192745	Number of days/week of vigorous physical activity 10+ minutes || id:ukb-b-151	TRUE	reported	igd
440512	8	-0.0228912	0.00452067	118927092	4.09996e-07	ukb-b-151	rs4644291	G	A	0.701517	Number of days/week of vigorous physical activity 10+ minutes || id:ukb-b-151	TRUE	reported	igd
440512	8	0.0459464	0.00918948	88768906	5.69994e-07	ukb-b-151	rs111277322	T	C	0.054114	Number of days/week of vigorous physical activity 10+ minutes || id:ukb-b-151	TRUE	reported	igd
440512	8	0.0227763	0.00473929	113462965	1.5e-06	ukb-b-151	rs62516472	C	A	0.255217	Number of days/week of vigorous physical activity 10+ minutes || id:ukb-b-151	TRUE	reported	igd
440512	8	0.0235391	0.00487799	14544637	1.40001e-06	ukb-b-151	rs6988097	A	C	0.235535	Number of days/week of vigorous physical activity 10+ minutes || id:ukb-b-151	TRUE	reported	igd
440512	9	-0.0189303	0.00416452	37305481	5.49997e-06	ukb-b-151	rs3780334	G	C	0.556436	Number of days/week of vigorous physical activity 10+ minutes || id:ukb-b-151	TRUE	reported	igd
440512	9	0.0201103	0.00450227	86743543	7.90005e-06	ukb-b-151	rs13284104	A	G	0.337212	Number of days/week of vigorous physical activity 10+ minutes || id:ukb-b-151	TRUE	reported	igd
440512	9	0.0209969	0.00422828	128469683	6.80002e-07	ukb-b-151	rs10986849	G	A	0.393476	Number of days/week of vigorous physical activity 10+ minutes || id:ukb-b-151	TRUE	reported	igd
440512	10	-0.0337634	0.00674418	126737566	5.49997e-07	ukb-b-151	rs12411700	C	G	0.10649	Number of days/week of vigorous physical activity 10+ minutes || id:ukb-b-151	TRUE	reported	igd
440512	10	-0.0193458	0.00433266	130273301	8e-06	ukb-b-151	rs4750703	T	G	0.355734	Number of days/week of vigorous physical activity 10+ minutes || id:ukb-b-151	TRUE	reported	igd
440512	10	-0.0241846	0.00546412	95910197	9.59997e-06	ukb-b-151	rs3861986	G	A	0.174905	Number of days/week of vigorous physical activity 10+ minutes || id:ukb-b-151	TRUE	reported	igd
440512	11	0.0228152	0.00471616	107083131	1.29999e-06	ukb-b-151	rs7927332	T	A	0.26098	Number of days/week of vigorous physical activity 10+ minutes || id:ukb-b-151	TRUE	reported	igd
440512	11	-0.0204509	0.00434587	77195971	2.5e-06	ukb-b-151	rs3019254	G	A	0.587385	Number of days/week of vigorous physical activity 10+ minutes || id:ukb-b-151	TRUE	reported	igd
440512	11	0.0253751	0.00436953	27792891	6.29999e-09	ukb-b-151	rs1491872	T	C	0.346784	Number of days/week of vigorous physical activity 10+ minutes || id:ukb-b-151	TRUE	reported	igd
440512	11	-0.0240381	0.00532744	116108902	6.4e-06	ukb-b-151	rs920447	A	G	0.185614	Number of days/week of vigorous physical activity 10+ minutes || id:ukb-b-151	TRUE	reported	igd
440512	12	0.0210472	0.00428938	23712835	9.29994e-07	ukb-b-151	rs34722889	A	G	0.371696	Number of days/week of vigorous physical activity 10+ minutes || id:ukb-b-151	TRUE	reported	igd
440512	12	0.0204527	0.00417285	40364102	9.49992e-07	ukb-b-151	rs7962710	C	T	0.546276	Number of days/week of vigorous physical activity 10+ minutes || id:ukb-b-151	TRUE	reported	igd
440512	13	0.0864438	0.0185013	20602253	2.99999e-06	ukb-b-151	rs145773664	T	A	0.014674	Number of days/week of vigorous physical activity 10+ minutes || id:ukb-b-151	TRUE	reported	igd
440512	13	0.0219312	0.00488473	89436482	7.10003e-06	ukb-b-151	rs9522259	T	C	0.764586	Number of days/week of vigorous physical activity 10+ minutes || id:ukb-b-151	TRUE	reported	igd
440512	13	-0.0223328	0.00425552	53974155	1.5e-07	ukb-b-151	rs7322098	A	G	0.392756	Number of days/week of vigorous physical activity 10+ minutes || id:ukb-b-151	TRUE	reported	igd
440512	14	0.0311866	0.00690364	51767408	6.29999e-06	ukb-b-151	rs10151365	C	T	0.100796	Number of days/week of vigorous physical activity 10+ minutes || id:ukb-b-151	TRUE	reported	igd
440512	14	0.0243287	0.00501111	98578983	1.2e-06	ukb-b-151	rs17096452	T	A	0.218212	Number of days/week of vigorous physical activity 10+ minutes || id:ukb-b-151	TRUE	reported	igd
440512	14	-0.0219043	0.00459971	84926370	1.89998e-06	ukb-b-151	rs12431390	A	C	0.286372	Number of days/week of vigorous physical activity 10+ minutes || id:ukb-b-151	TRUE	reported	igd
440512	14	0.0235692	0.00433181	74687417	5.30005e-08	ukb-b-151	rs4291856	T	C	0.351792	Number of days/week of vigorous physical activity 10+ minutes || id:ukb-b-151	TRUE	reported	igd
440512	15	0.0595714	0.0130477	55293952	5e-06	ukb-b-151	rs117402633	T	C	0.027956	Number of days/week of vigorous physical activity 10+ minutes || id:ukb-b-151	TRUE	reported	igd
440512	15	0.0332742	0.00708996	97565772	2.69998e-06	ukb-b-151	rs4965067	G	C	0.09433	Number of days/week of vigorous physical activity 10+ minutes || id:ukb-b-151	TRUE	reported	igd
440512	16	0.0188947	0.00425943	51955723	9.20005e-06	ukb-b-151	rs8182162	A	C	0.614989	Number of days/week of vigorous physical activity 10+ minutes || id:ukb-b-151	TRUE	reported	igd
440512	16	-0.0440691	0.00913117	82130477	1.40001e-06	ukb-b-151	rs59627556	G	A	0.054217	Number of days/week of vigorous physical activity 10+ minutes || id:ukb-b-151	TRUE	reported	igd
440512	16	-0.174766	0.0359764	66822486	1.2e-06	ukb-b-151	rs363165	C	A	0.00397	Number of days/week of vigorous physical activity 10+ minutes || id:ukb-b-151	TRUE	reported	igd
440512	17	0.0259781	0.00554286	30590804	2.80001e-06	ukb-b-151	rs8081879	C	T	0.167985	Number of days/week of vigorous physical activity 10+ minutes || id:ukb-b-151	TRUE	reported	igd
440512	17	0.0220184	0.00496365	35447313	9.20005e-06	ukb-b-151	rs1268567	G	A	0.223668	Number of days/week of vigorous physical activity 10+ minutes || id:ukb-b-151	TRUE	reported	igd
440512	18	0.0230467	0.00511195	630796	6.49995e-06	ukb-b-151	rs8094325	T	C	0.209169	Number of days/week of vigorous physical activity 10+ minutes || id:ukb-b-151	TRUE	reported	igd
440512	18	-0.0186962	0.00417345	68857044	7.49998e-06	ukb-b-151	rs9948696	G	A	0.52903	Number of days/week of vigorous physical activity 10+ minutes || id:ukb-b-151	TRUE	reported	igd
440512	18	-0.0259217	0.00561416	38744779	3.89996e-06	ukb-b-151	rs74389440	G	A	0.17803	Number of days/week of vigorous physical activity 10+ minutes || id:ukb-b-151	TRUE	reported	igd
440512	18	0.0184808	0.0041781	62864074	9.69996e-06	ukb-b-151	rs629715	T	A	0.566696	Number of days/week of vigorous physical activity 10+ minutes || id:ukb-b-151	TRUE	reported	igd
440512	18	-0.019292	0.00414272	6678479	3.2e-06	ukb-b-151	rs12957629	A	G	0.482932	Number of days/week of vigorous physical activity 10+ minutes || id:ukb-b-151	TRUE	reported	igd
440512	19	0.0436636	0.00954651	34988143	4.79999e-06	ukb-b-151	rs2910417	C	G	0.055495	Number of days/week of vigorous physical activity 10+ minutes || id:ukb-b-151	TRUE	reported	igd
440512	19	-0.0251679	0.00517316	38948963	1.09999e-06	ukb-b-151	rs2071086	G	C	0.200484	Number of days/week of vigorous physical activity 10+ minutes || id:ukb-b-151	TRUE	reported	igd
440512	20	-0.0825204	0.016782	3059441	8.79995e-07	ukb-b-151	rs140498186	T	G	0.016639	Number of days/week of vigorous physical activity 10+ minutes || id:ukb-b-151	TRUE	reported	igd
440512	20	0.0359923	0.00751615	15807441	1.7e-06	ukb-b-151	rs6135562	C	T	0.082363	Number of days/week of vigorous physical activity 10+ minutes || id:ukb-b-151	TRUE	reported	igd
440512	22	-0.0255858	0.00527394	20030041	1.2e-06	ukb-b-151	rs77937532	A	G	0.190173	Number of days/week of vigorous physical activity 10+ minutes || id:ukb-b-151	TRUE	reported	igd
440512	22	0.0262727	0.00523819	41147973	5.30005e-07	ukb-b-151	rs73172845	C	T	0.201621	Number of days/week of vigorous physical activity 10+ minutes || id:ukb-b-151	TRUE	reported	igd

## Sheet: ukb-b-217
beta.exposure	chr.exposure	se.exposure	pos.exposure	pval.exposure	samplesize.exposure	id.exposure	SNP	effect_allele.exposure	other_allele.exposure	eaf.exposure	exposure	mr_keep.exposure	pval_origin.exposure	data_source.exposure
0.211972	1	0.0477066	154730078	8.9e-06	34119	ukb-b-217	rs80046922	T	C	0.020927	Average monthly champagne plus white wine intake || id:ukb-b-217	TRUE	reported	igd
-0.0690713	1	0.0154998	67946402	8.30004e-06	34119	ukb-b-217	rs4655544	A	T	0.340499	Average monthly champagne plus white wine intake || id:ukb-b-217	TRUE	reported	igd
0.150798	1	0.0332207	53455565	5.60003e-06	34119	ukb-b-217	rs72670833	A	G	0.036374	Average monthly champagne plus white wine intake || id:ukb-b-217	TRUE	reported	igd
-0.0628679	1	0.0138867	29029901	5.99998e-06	34119	ukb-b-217	rs56169259	T	C	0.27435	Average monthly champagne plus white wine intake || id:ukb-b-217	TRUE	reported	igd
-0.0591443	2	0.0131354	140341020	6.69993e-06	34119	ukb-b-217	rs1438026	C	T	0.332055	Average monthly champagne plus white wine intake || id:ukb-b-217	TRUE	reported	igd
0.0959418	2	0.0203882	32012730	2.5e-06	34119	ukb-b-217	rs62142419	T	C	0.102351	Average monthly champagne plus white wine intake || id:ukb-b-217	TRUE	reported	igd
-0.0842538	3	0.0185306	60480252	5.39995e-06	34119	ukb-b-217	rs2121864	C	T	0.793077	Average monthly champagne plus white wine intake || id:ukb-b-217	TRUE	reported	igd
-0.199862	3	0.0425694	196405108	2.69998e-06	34119	ukb-b-217	rs78376649	T	A	0.021763	Average monthly champagne plus white wine intake || id:ukb-b-217	TRUE	reported	igd
-0.105591	4	0.0238269	43756450	9.40005e-06	34119	ukb-b-217	rs1582714	A	G	0.926227	Average monthly champagne plus white wine intake || id:ukb-b-217	TRUE	reported	igd
0.0893964	7	0.0200332	33596976	8.09991e-06	34119	ukb-b-217	rs734531	G	C	0.108057	Average monthly champagne plus white wine intake || id:ukb-b-217	TRUE	reported	igd
0.237099	7	0.0486789	129992173	1.09999e-06	34119	ukb-b-217	rs75459318	T	C	0.016472	Average monthly champagne plus white wine intake || id:ukb-b-217	TRUE	reported	igd
0.198246	7	0.0414249	65075617	1.7e-06	34119	ukb-b-217	rs117578948	C	A	0.023088	Average monthly champagne plus white wine intake || id:ukb-b-217	TRUE	reported	igd
0.0569858	8	0.0126656	2799640	6.80002e-06	34119	ukb-b-217	rs2670074	T	C	0.400485	Average monthly champagne plus white wine intake || id:ukb-b-217	TRUE	reported	igd
-0.103705	8	0.0227909	86878865	5.39995e-06	34119	ukb-b-217	rs72684827	A	G	0.086585	Average monthly champagne plus white wine intake || id:ukb-b-217	TRUE	reported	igd
-0.164212	9	0.0356785	15499562	4.20001e-06	34119	ukb-b-217	rs35185207	G	C	0.031977	Average monthly champagne plus white wine intake || id:ukb-b-217	TRUE	reported	igd
-0.0692912	9	0.0152179	132765657	5.30005e-06	34119	ukb-b-217	rs35286976	A	C	0.216765	Average monthly champagne plus white wine intake || id:ukb-b-217	TRUE	reported	igd
0.19204	9	0.0418178	90573009	4.39997e-06	34119	ukb-b-217	rs76341542	T	C	0.022539	Average monthly champagne plus white wine intake || id:ukb-b-217	TRUE	reported	igd
0.178475	11	0.0382047	9485567	2.99999e-06	34119	ukb-b-217	rs75952642	T	C	0.026892	Average monthly champagne plus white wine intake || id:ukb-b-217	TRUE	reported	igd
0.179398	12	0.0365524	41213915	9.20005e-07	34119	ukb-b-217	rs73273539	G	T	0.029647	Average monthly champagne plus white wine intake || id:ukb-b-217	TRUE	reported	igd
0.131829	12	0.0278939	60451794	2.30001e-06	34119	ukb-b-217	rs35186878	T	C	0.052743	Average monthly champagne plus white wine intake || id:ukb-b-217	TRUE	reported	igd
0.206794	12	0.0455915	131209602	5.69994e-06	34119	ukb-b-217	rs112954890	G	C	0.020695	Average monthly champagne plus white wine intake || id:ukb-b-217	TRUE	reported	igd
0.220224	13	0.0466923	66989113	2.39999e-06	34119	ukb-b-217	rs17081266	A	G	0.018084	Average monthly champagne plus white wine intake || id:ukb-b-217	TRUE	reported	igd
-0.0613651	18	0.0125199	645561	9.49992e-07	34119	ukb-b-217	rs12456589	C	T	0.513051	Average monthly champagne plus white wine intake || id:ukb-b-217	TRUE	reported	igd
0.0799852	19	0.0174231	4846349	4.39997e-06	34119	ukb-b-217	rs10425773	G	C	0.850389	Average monthly champagne plus white wine intake || id:ukb-b-217	TRUE	reported	igd
0.321505	20	0.0636936	17723089	4.49997e-07	34119	ukb-b-217	rs80229022	A	G	0.010269	Average monthly champagne plus white wine intake || id:ukb-b-217	TRUE	reported	igd

## Sheet: ukb-b-223
chr.exposure	pos.exposure	pval.exposure	se.exposure	beta.exposure	samplesize.exposure	id.exposure	SNP	effect_allele.exposure	other_allele.exposure	eaf.exposure	exposure	mr_keep.exposure	pval_origin.exposure	data_source.exposure
1	99455856	1.2e-06	0.00119297	0.00579282	462434	ukb-b-223	rs177915	C	T	0.358529	Current tobacco smoking || id:ukb-b-223	TRUE	reported	igd
1	46683480	3.79997e-06	0.00236826	-0.0109427	462434	ukb-b-223	rs138938221	A	G	0.062339	Current tobacco smoking || id:ukb-b-223	TRUE	reported	igd
1	57203226	7.59994e-06	0.00189126	0.008463	462434	ukb-b-223	rs12137718	G	A	0.103985	Current tobacco smoking || id:ukb-b-223	TRUE	reported	igd
1	57746538	1.6e-06	0.00114403	-0.00548473	462434	ukb-b-223	rs627550	C	T	0.452064	Current tobacco smoking || id:ukb-b-223	TRUE	reported	igd
1	7528669	4.49997e-07	0.00113701	0.0057394	462434	ukb-b-223	rs1149331	A	G	0.52345	Current tobacco smoking || id:ukb-b-223	TRUE	reported	igd
1	87794008	8.70001e-06	0.00293324	0.0130431	462434	ukb-b-223	rs3806174	C	T	0.039413	Current tobacco smoking || id:ukb-b-223	TRUE	reported	igd
1	227376624	1.79999e-06	0.00232472	0.0111059	462434	ukb-b-223	rs115302983	T	G	0.064425	Current tobacco smoking || id:ukb-b-223	TRUE	reported	igd
1	154251626	5e-06	0.00124899	-0.00570385	462434	ukb-b-223	rs12750321	G	A	0.295564	Current tobacco smoking || id:ukb-b-223	TRUE	reported	igd
1	226188551	2.5e-06	0.00175394	-0.00825892	462434	ukb-b-223	rs72757016	G	A	0.123934	Current tobacco smoking || id:ukb-b-223	TRUE	reported	igd
1	214472184	1.6e-06	0.00115462	0.00554355	462434	ukb-b-223	rs12081925	G	A	0.58196	Current tobacco smoking || id:ukb-b-223	TRUE	reported	igd
1	71754192	2.19999e-06	0.00114378	-0.00541281	462434	ukb-b-223	rs11584725	A	G	0.465355	Current tobacco smoking || id:ukb-b-223	TRUE	reported	igd
1	73860028	2.90001e-07	0.00116916	-0.00599733	462434	ukb-b-223	rs11210229	G	A	0.616306	Current tobacco smoking || id:ukb-b-223	TRUE	reported	igd
2	61765074	2.59998e-08	0.00115214	-0.00641507	462434	ukb-b-223	rs3087898	A	G	0.424573	Current tobacco smoking || id:ukb-b-223	TRUE	reported	igd
2	60122046	4.60002e-06	0.00115045	0.00527262	462434	ukb-b-223	rs11693885	A	G	0.44662	Current tobacco smoking || id:ukb-b-223	TRUE	reported	igd
2	86595367	6.19998e-08	0.00116336	0.00629718	462434	ukb-b-223	rs4832280	T	C	0.394969	Current tobacco smoking || id:ukb-b-223	TRUE	reported	igd
2	58009423	2e-08	0.00307032	0.0172183	462434	ukb-b-223	rs72804566	T	A	0.03574	Current tobacco smoking || id:ukb-b-223	TRUE	reported	igd
2	160674308	9.40005e-07	0.00164562	-0.00807141	462434	ukb-b-223	rs144799604	T	C	0.141622	Current tobacco smoking || id:ukb-b-223	TRUE	reported	igd
2	123018804	5.39995e-06	0.00117926	-0.00536418	462434	ukb-b-223	rs17363721	G	A	0.376157	Current tobacco smoking || id:ukb-b-223	TRUE	reported	igd
2	146346285	8.99995e-10	0.00120444	0.00737776	462434	ukb-b-223	rs6727997	G	A	0.654335	Current tobacco smoking || id:ukb-b-223	TRUE	reported	igd
2	138042567	6.1e-06	0.00118242	0.00534958	462434	ukb-b-223	rs12471117	T	G	0.374302	Current tobacco smoking || id:ukb-b-223	TRUE	reported	igd
2	32489851	7.19996e-08	0.0011968	-0.00644498	462434	ukb-b-223	rs385076	C	T	0.644242	Current tobacco smoking || id:ukb-b-223	TRUE	reported	igd
2	22967228	2.19999e-08	0.00122457	-0.00685575	462434	ukb-b-223	rs12469094	C	A	0.68186	Current tobacco smoking || id:ukb-b-223	TRUE	reported	igd
2	161362830	5.19996e-07	0.00317005	-0.0159106	462434	ukb-b-223	rs62175972	C	T	0.034055	Current tobacco smoking || id:ukb-b-223	TRUE	reported	igd
2	103900940	2.80001e-06	0.00127402	0.00597015	462434	ukb-b-223	rs17028559	G	A	0.279669	Current tobacco smoking || id:ukb-b-223	TRUE	reported	igd
2	185868877	1.5e-07	0.00138409	-0.0072752	462434	ukb-b-223	rs1429423	T	C	0.783461	Current tobacco smoking || id:ukb-b-223	TRUE	reported	igd
3	136920208	4.39997e-06	0.00127595	0.00585917	462434	ukb-b-223	rs453353	T	C	0.727327	Current tobacco smoking || id:ukb-b-223	TRUE	reported	igd
3	127352970	3.29997e-07	0.00520786	0.0266007	462434	ukb-b-223	rs114895876	G	A	0.012764	Current tobacco smoking || id:ukb-b-223	TRUE	reported	igd
3	3443082	5.60003e-06	0.00200572	0.00911034	462434	ukb-b-223	rs114909114	A	G	0.091738	Current tobacco smoking || id:ukb-b-223	TRUE	reported	igd
3	77176032	5.89997e-06	0.00115745	-0.0052436	462434	ukb-b-223	rs6782116	T	C	0.422724	Current tobacco smoking || id:ukb-b-223	TRUE	reported	igd
3	107860806	3.29997e-06	0.00114914	-0.00534474	462434	ukb-b-223	rs6788515	T	A	0.427924	Current tobacco smoking || id:ukb-b-223	TRUE	reported	igd
3	81244366	3.40001e-06	0.00144458	0.00670794	462434	ukb-b-223	rs55756441	G	A	0.194978	Current tobacco smoking || id:ukb-b-223	TRUE	reported	igd
4	32300756	2.90001e-07	0.00403401	0.020698	462434	ukb-b-223	rs76239555	G	A	0.024113	Current tobacco smoking || id:ukb-b-223	TRUE	reported	igd
4	60424834	1.5e-06	0.00144884	0.00696418	462434	ukb-b-223	rs6821949	A	G	0.190807	Current tobacco smoking || id:ukb-b-223	TRUE	reported	igd
4	139731065	4.09996e-06	0.00127602	-0.00587763	462434	ukb-b-223	rs1505864	C	T	0.708736	Current tobacco smoking || id:ukb-b-223	TRUE	reported	igd
4	36531464	3.59998e-06	0.00116157	-0.00538242	462434	ukb-b-223	rs6813082	C	T	0.415192	Current tobacco smoking || id:ukb-b-223	TRUE	reported	igd
4	93481256	2.39999e-07	0.00118309	0.00611279	462434	ukb-b-223	rs7689379	G	T	0.360234	Current tobacco smoking || id:ukb-b-223	TRUE	reported	igd
4	147945733	1.6e-09	0.00122923	-0.00742195	462434	ukb-b-223	rs7689452	G	A	0.31352	Current tobacco smoking || id:ukb-b-223	TRUE	reported	igd
4	112024388	5.30005e-06	0.00121677	0.00553806	462434	ukb-b-223	rs11932853	C	T	0.332213	Current tobacco smoking || id:ukb-b-223	TRUE	reported	igd
5	13189555	3.09999e-07	0.00116933	-0.00598117	462434	ukb-b-223	rs26226	G	C	0.594848	Current tobacco smoking || id:ukb-b-223	TRUE	reported	igd
5	125432585	3.69999e-06	0.00155057	-0.00717228	462434	ukb-b-223	rs10042227	C	A	0.839105	Current tobacco smoking || id:ukb-b-223	TRUE	reported	igd
5	148034502	1.5e-06	0.00134327	-0.00647115	462434	ukb-b-223	rs13177716	A	G	0.237472	Current tobacco smoking || id:ukb-b-223	TRUE	reported	igd
5	165686220	3.50002e-09	0.00114524	0.00676278	462434	ukb-b-223	rs58040999	C	G	0.463299	Current tobacco smoking || id:ukb-b-223	TRUE	reported	igd
5	68060579	3.2e-06	0.00167046	0.00777676	462434	ukb-b-223	rs35248	C	T	0.135795	Current tobacco smoking || id:ukb-b-223	TRUE	reported	igd
5	154779548	2.69998e-06	0.00131412	0.00616457	462434	ukb-b-223	rs13179596	T	C	0.249364	Current tobacco smoking || id:ukb-b-223	TRUE	reported	igd
5	137692821	3.2e-06	0.00118173	-0.00550338	462434	ukb-b-223	rs6894833	G	A	0.363313	Current tobacco smoking || id:ukb-b-223	TRUE	reported	igd
5	68321092	1.89998e-06	0.00115397	-0.00549829	462434	ukb-b-223	rs4976076	T	C	0.428121	Current tobacco smoking || id:ukb-b-223	TRUE	reported	igd
5	50977800	5.49997e-08	0.0011579	0.00629148	462434	ukb-b-223	rs35120974	G	A	0.417381	Current tobacco smoking || id:ukb-b-223	TRUE	reported	igd
5	165284518	1.40001e-07	0.00120125	-0.00633015	462434	ukb-b-223	rs185074	G	C	0.358668	Current tobacco smoking || id:ukb-b-223	TRUE	reported	igd
5	94206202	2.19999e-07	0.00132272	0.00685834	462434	ukb-b-223	rs159032	T	C	0.245922	Current tobacco smoking || id:ukb-b-223	TRUE	reported	igd
5	169957076	5.39995e-06	0.0011685	0.00531375	462434	ukb-b-223	rs6885463	T	C	0.589757	Current tobacco smoking || id:ukb-b-223	TRUE	reported	igd
6	153394728	2.59998e-06	0.00120036	0.00564143	462434	ukb-b-223	rs4385321	A	G	0.342022	Current tobacco smoking || id:ukb-b-223	TRUE	reported	igd
6	26636647	7.49998e-06	0.00190463	0.00852833	462434	ukb-b-223	rs2494703	G	A	0.208308	Current tobacco smoking || id:ukb-b-223	TRUE	reported	igd
6	79886077	3.79997e-06	0.00117143	0.00541185	462434	ukb-b-223	rs1577792	G	A	0.596115	Current tobacco smoking || id:ukb-b-223	TRUE	reported	igd
7	150575940	3.69999e-06	0.00114127	-0.00527963	462434	ukb-b-223	rs55649572	T	C	0.46274	Current tobacco smoking || id:ukb-b-223	TRUE	reported	igd
7	32106805	4.90004e-07	0.00115295	0.00579927	462434	ukb-b-223	rs30594	T	C	0.578149	Current tobacco smoking || id:ukb-b-223	TRUE	reported	igd
7	133939461	2.1e-07	0.0024982	0.0129669	462434	ukb-b-223	rs77463368	C	T	0.056013	Current tobacco smoking || id:ukb-b-223	TRUE	reported	igd
7	110949566	1.5e-06	0.00124797	0.00600794	462434	ukb-b-223	rs6962665	A	C	0.294813	Current tobacco smoking || id:ukb-b-223	TRUE	reported	igd
7	1858725	2.1e-06	0.0011536	0.00547293	462434	ukb-b-223	rs6963853	A	G	0.429188	Current tobacco smoking || id:ukb-b-223	TRUE	reported	igd
7	96712514	2.30001e-06	0.00186842	-0.00883613	462434	ukb-b-223	rs35924491	C	T	0.103547	Current tobacco smoking || id:ukb-b-223	TRUE	reported	igd
7	80241570	1.2e-06	0.00119026	-0.00577823	462434	ukb-b-223	rs12532196	C	T	0.35482	Current tobacco smoking || id:ukb-b-223	TRUE	reported	igd
7	97298821	8.19993e-06	0.00140376	-0.00626076	462434	ukb-b-223	rs10275909	A	G	0.212934	Current tobacco smoking || id:ukb-b-223	TRUE	reported	igd
8	1447889	4.70002e-06	0.00121221	0.00554763	462434	ukb-b-223	rs7002098	A	T	0.653989	Current tobacco smoking || id:ukb-b-223	TRUE	reported	igd
8	22360423	7.39997e-07	0.00114595	0.00567253	462434	ukb-b-223	rs2469756	A	G	0.449679	Current tobacco smoking || id:ukb-b-223	TRUE	reported	igd
8	92003130	1.89998e-08	0.0012828	-0.00720834	462434	ukb-b-223	rs2740776	T	C	0.727232	Current tobacco smoking || id:ukb-b-223	TRUE	reported	igd
8	139673500	5.49997e-06	0.00157336	-0.00715051	462434	ukb-b-223	rs55721420	G	A	0.845423	Current tobacco smoking || id:ukb-b-223	TRUE	reported	igd
8	114116686	3.29997e-06	0.00123301	0.0057341	462434	ukb-b-223	rs1402940	T	G	0.307309	Current tobacco smoking || id:ukb-b-223	TRUE	reported	igd
8	49167054	2.39999e-06	0.00243218	0.0114713	462434	ukb-b-223	rs72635666	T	C	0.0608	Current tobacco smoking || id:ukb-b-223	TRUE	reported	igd
9	3014254	3.40001e-08	0.00114096	0.00629793	462434	ukb-b-223	rs4543592	C	T	0.480069	Current tobacco smoking || id:ukb-b-223	TRUE	reported	igd
9	108904944	1.79999e-07	0.00265154	0.0138398	462434	ukb-b-223	rs28481902	C	T	0.048569	Current tobacco smoking || id:ukb-b-223	TRUE	reported	igd
9	82478500	4.20001e-06	0.00114762	-0.00528004	462434	ukb-b-223	rs11138389	C	T	0.453829	Current tobacco smoking || id:ukb-b-223	TRUE	reported	igd
9	78014740	3.59998e-06	0.00115865	-0.00536573	462434	ukb-b-223	rs7849527	G	A	0.528702	Current tobacco smoking || id:ukb-b-223	TRUE	reported	igd
10	102767117	4.90004e-06	0.00134183	-0.00612947	462434	ukb-b-223	rs701836	A	C	0.239909	Current tobacco smoking || id:ukb-b-223	TRUE	reported	igd
10	10251910	5.1e-06	0.00128259	0.00584901	462434	ukb-b-223	rs1885740	A	G	0.281472	Current tobacco smoking || id:ukb-b-223	TRUE	reported	igd
10	122195629	1.5e-07	0.00238187	-0.0125016	462434	ukb-b-223	rs2463126	G	A	0.939	Current tobacco smoking || id:ukb-b-223	TRUE	reported	igd
10	87339122	1.5e-06	0.0015562	0.00749007	462434	ukb-b-223	rs34853150	A	G	0.159034	Current tobacco smoking || id:ukb-b-223	TRUE	reported	igd
10	8802912	2.39999e-07	0.00130434	0.00673534	462434	ukb-b-223	rs11255908	G	T	0.256506	Current tobacco smoking || id:ukb-b-223	TRUE	reported	igd
10	33527372	5.49997e-06	0.00148229	0.00673821	462434	ukb-b-223	rs7915584	A	T	0.185297	Current tobacco smoking || id:ukb-b-223	TRUE	reported	igd
11	41443472	1e-07	0.00116048	-0.0061716	462434	ukb-b-223	rs2939755	C	T	0.581344	Current tobacco smoking || id:ukb-b-223	TRUE	reported	igd
11	79064268	7.90005e-06	0.00147501	-0.00658872	462434	ukb-b-223	rs1533126	T	C	0.183091	Current tobacco smoking || id:ukb-b-223	TRUE	reported	igd
11	115459742	4.49997e-06	0.00159868	0.00733587	462434	ukb-b-223	rs112704858	T	C	0.150713	Current tobacco smoking || id:ukb-b-223	TRUE	reported	igd
11	82908161	4.70002e-07	0.00120302	0.00606047	462434	ukb-b-223	rs621125	T	G	0.668084	Current tobacco smoking || id:ukb-b-223	TRUE	reported	igd
11	121525667	7.10003e-06	0.00114555	0.00514413	462434	ukb-b-223	rs676165	A	G	0.497121	Current tobacco smoking || id:ukb-b-223	TRUE	reported	igd
11	15961145	7.69999e-06	0.0011711	0.00523803	462434	ukb-b-223	rs7951933	A	G	0.522056	Current tobacco smoking || id:ukb-b-223	TRUE	reported	igd
12	53346972	6.29999e-06	0.00127386	-0.00575201	462434	ukb-b-223	rs11615022	G	A	0.279904	Current tobacco smoking || id:ukb-b-223	TRUE	reported	igd
12	83347570	1.79999e-06	0.00130451	0.00622717	462434	ukb-b-223	rs1682590	T	A	0.742795	Current tobacco smoking || id:ukb-b-223	TRUE	reported	igd
12	98650784	1.2e-06	0.00114927	0.00557755	462434	ukb-b-223	rs2035299	C	T	0.431528	Current tobacco smoking || id:ukb-b-223	TRUE	reported	igd
12	16748721	4.79999e-07	0.00115386	-0.0058099	462434	ukb-b-223	rs11057005	G	A	0.43692	Current tobacco smoking || id:ukb-b-223	TRUE	reported	igd
12	84103615	3.2e-06	0.00116131	0.0054099	462434	ukb-b-223	rs1603572	A	G	0.595815	Current tobacco smoking || id:ukb-b-223	TRUE	reported	igd
12	1579408	4.20001e-06	0.00344677	0.01586	462434	ukb-b-223	rs73028396	T	C	0.028519	Current tobacco smoking || id:ukb-b-223	TRUE	reported	igd
12	24431990	4.90004e-06	0.00267627	-0.0122271	462434	ukb-b-223	rs111540407	T	A	0.047978	Current tobacco smoking || id:ukb-b-223	TRUE	reported	igd
13	70668843	4.09996e-06	0.00158157	-0.0072827	462434	ukb-b-223	rs928023	G	A	0.154505	Current tobacco smoking || id:ukb-b-223	TRUE	reported	igd
13	97101571	5.60003e-06	0.00117305	0.00532887	462434	ukb-b-223	rs1164598	T	A	0.377788	Current tobacco smoking || id:ukb-b-223	TRUE	reported	igd
13	23717636	2.39999e-06	0.00328363	0.0154936	462434	ukb-b-223	rs117823112	A	T	0.029793	Current tobacco smoking || id:ukb-b-223	TRUE	reported	igd
13	88811262	1.2e-06	0.00380955	0.0184707	462434	ukb-b-223	rs117930739	C	G	0.022865	Current tobacco smoking || id:ukb-b-223	TRUE	reported	igd
14	80356531	7.29995e-09	0.00199674	0.0115497	462434	ukb-b-223	rs10134246	A	G	0.909375	Current tobacco smoking || id:ukb-b-223	TRUE	reported	igd
14	77502546	1.2e-08	0.00121953	0.00695048	462434	ukb-b-223	rs7155595	C	A	0.325737	Current tobacco smoking || id:ukb-b-223	TRUE	reported	igd
14	104198251	9.49992e-09	0.0011627	0.00667236	462434	ukb-b-223	rs3742365	C	T	0.404833	Current tobacco smoking || id:ukb-b-223	TRUE	reported	igd
14	30480435	8.79995e-06	0.00126345	0.00561574	462434	ukb-b-223	rs225881	A	G	0.282704	Current tobacco smoking || id:ukb-b-223	TRUE	reported	igd
14	69762934	2.99999e-06	0.00118166	0.00551812	462434	ukb-b-223	rs2153531	C	T	0.620825	Current tobacco smoking || id:ukb-b-223	TRUE	reported	igd
15	80956407	2.1e-09	0.00133233	-0.00797846	462434	ukb-b-223	rs8031550	A	G	0.240382	Current tobacco smoking || id:ukb-b-223	TRUE	reported	igd
15	91562279	5.60003e-07	0.00117725	0.00589253	462434	ukb-b-223	rs11073966	G	A	0.373714	Current tobacco smoking || id:ukb-b-223	TRUE	reported	igd
15	37216579	1.89998e-06	0.00616633	-0.0293519	462434	ukb-b-223	rs79832927	T	A	0.009116	Current tobacco smoking || id:ukb-b-223	TRUE	reported	igd
15	59033972	1.6e-06	0.00156315	-0.00750644	462434	ukb-b-223	rs7168275	G	A	0.157695	Current tobacco smoking || id:ukb-b-223	TRUE	reported	igd
15	75338890	2.1e-06	0.00124515	0.00591063	462434	ukb-b-223	rs1108059	C	A	0.298802	Current tobacco smoking || id:ukb-b-223	TRUE	reported	igd
16	69365122	5.80003e-06	0.00221287	0.0100336	462434	ukb-b-223	rs181040346	C	G	0.071429	Current tobacco smoking || id:ukb-b-223	TRUE	reported	igd
16	49769636	1e-07	0.00121718	0.00647691	462434	ukb-b-223	rs752894	G	A	0.324521	Current tobacco smoking || id:ukb-b-223	TRUE	reported	igd
16	69975896	2.69998e-06	0.0012251	0.00575034	462434	ukb-b-223	rs7206524	T	G	0.313745	Current tobacco smoking || id:ukb-b-223	TRUE	reported	igd
17	79085094	1.5e-06	0.00276818	-0.0133272	462434	ukb-b-223	rs4969249	A	G	0.045382	Current tobacco smoking || id:ukb-b-223	TRUE	reported	igd
17	68189981	5.19996e-06	0.0012358	-0.00563138	462434	ukb-b-223	rs35858771	T	C	0.313828	Current tobacco smoking || id:ukb-b-223	TRUE	reported	igd
17	37737640	7.59994e-06	0.00434442	0.0194475	462434	ukb-b-223	rs73302596	A	G	0.017899	Current tobacco smoking || id:ukb-b-223	TRUE	reported	igd
17	6611798	7.39997e-06	0.00253129	0.0113439	462434	ukb-b-223	rs75448233	T	C	0.054949	Current tobacco smoking || id:ukb-b-223	TRUE	reported	igd
17	38814725	7.39997e-06	0.00562822	0.0252187	462434	ukb-b-223	rs76851602	G	T	0.010807	Current tobacco smoking || id:ukb-b-223	TRUE	reported	igd
17	8930080	9.69996e-06	0.00187587	0.00829658	462434	ukb-b-223	rs940850	T	C	0.104831	Current tobacco smoking || id:ukb-b-223	TRUE	reported	igd
18	63675508	3.40001e-06	0.00480576	0.0223147	462434	ukb-b-223	rs117382215	C	T	0.014792	Current tobacco smoking || id:ukb-b-223	TRUE	reported	igd
18	75304495	4.60002e-06	0.00129443	0.00593347	462434	ukb-b-223	rs966509	C	T	0.738253	Current tobacco smoking || id:ukb-b-223	TRUE	reported	igd
18	77574374	4.70002e-06	0.00139732	0.00639712	462434	ukb-b-223	rs71367544	T	C	0.209989	Current tobacco smoking || id:ukb-b-223	TRUE	reported	igd
18	37109322	6.4e-06	0.00123769	-0.00558568	462434	ukb-b-223	rs72900104	A	G	0.319478	Current tobacco smoking || id:ukb-b-223	TRUE	reported	igd
18	20041561	2.30001e-06	0.00478932	-0.0226246	462434	ukb-b-223	rs78652799	C	G	0.014337	Current tobacco smoking || id:ukb-b-223	TRUE	reported	igd
19	56141680	5.39995e-06	0.0045686	-0.0207755	462434	ukb-b-223	rs111879417	G	A	0.016424	Current tobacco smoking || id:ukb-b-223	TRUE	reported	igd
20	42079587	1.40001e-06	0.00120021	-0.00579292	462434	ukb-b-223	rs34466545	A	G	0.340843	Current tobacco smoking || id:ukb-b-223	TRUE	reported	igd
20	51588847	4.79999e-07	0.00197261	-0.00993187	462434	ukb-b-223	rs74963256	C	T	0.093518	Current tobacco smoking || id:ukb-b-223	TRUE	reported	igd
20	36195582	1.6e-06	0.00135459	0.00650524	462434	ukb-b-223	rs56133648	T	C	0.233722	Current tobacco smoking || id:ukb-b-223	TRUE	reported	igd
20	24948737	3.89996e-07	0.00328811	0.0166835	462434	ukb-b-223	rs6050215	T	C	0.968683	Current tobacco smoking || id:ukb-b-223	TRUE	reported	igd
21	46686499	7.19996e-06	0.00123658	0.00554842	462434	ukb-b-223	rs6518221	G	A	0.677534	Current tobacco smoking || id:ukb-b-223	TRUE	reported	igd
22	31265236	2.30001e-07	0.00211701	0.0109435	462434	ukb-b-223	rs55748187	G	A	0.079065	Current tobacco smoking || id:ukb-b-223	TRUE	reported	igd

## Sheet: ukb-a-224
pval.exposure	chr.exposure	samplesize.exposure	pos.exposure	beta.exposure	se.exposure	id.exposure	SNP	effect_allele.exposure	other_allele.exposure	eaf.exposure	exposure	mr_keep.exposure	pval_origin.exposure	data_source.exposure
9.19856e-07	1	336024	190536070	0.00571013	0.0011634	ukb-a-224	rs12037187	A	G	0.483487	Smoking status || id:ukb-a-224	TRUE	reported	igd
1.06598e-07	1	336024	179783167	0.0227622	0.00428247	ukb-a-224	rs147052174	T	G	0.0187738	Smoking status || id:ukb-a-224	TRUE	reported	igd
6.68267e-08	1	336024	158845316	0.010131	0.00187625	ukb-a-224	rs77068442	G	A	0.107859	Smoking status || id:ukb-a-224	TRUE	reported	igd
5.93608e-06	2	336024	184391990	0.00535676	0.00118284	ukb-a-224	rs6754252	A	G	0.415112	Smoking status || id:ukb-a-224	TRUE	reported	igd
4.14658e-06	2	336024	135292926	0.00718486	0.00156058	ukb-a-224	rs542851	G	A	0.167741	Smoking status || id:ukb-a-224	TRUE	reported	igd
3.03837e-06	2	336024	235864766	0.00807323	0.00172938	ukb-a-224	rs76962223	C	T	0.129736	Smoking status || id:ukb-a-224	TRUE	reported	igd
3.70459e-06	2	336024	81013736	0.00542198	0.00117172	ukb-a-224	rs1492546	G	C	0.550411	Smoking status || id:ukb-a-224	TRUE	reported	igd
3.50615e-06	2	336024	155684338	0.00540603	0.0011654	ukb-a-224	rs2652460	G	A	0.532227	Smoking status || id:ukb-a-224	TRUE	reported	igd
6.36004e-06	2	336024	40423185	0.0179849	0.00398415	ukb-a-224	rs189254625	T	A	0.0226617	Smoking status || id:ukb-a-224	TRUE	reported	igd
2.4657e-06	2	336024	37206683	0.00584688	0.00124111	ukb-a-224	rs6716891	G	A	0.33141	Smoking status || id:ukb-a-224	TRUE	reported	igd
1.4991e-07	2	336024	48032312	-0.00613406	0.00116777	ukb-a-224	rs7562048	A	G	0.491545	Smoking status || id:ukb-a-224	TRUE	reported	igd
4.80673e-06	2	336024	117720568	0.00567982	0.001242	ukb-a-224	rs12478572	C	T	0.328093	Smoking status || id:ukb-a-224	TRUE	reported	igd
8.1328e-07	2	336024	59314142	-0.00594747	0.00120583	ukb-a-224	rs13019114	C	T	0.369289	Smoking status || id:ukb-a-224	TRUE	reported	igd
5.23926e-06	3	336024	83945963	0.00714506	0.0015686	ukb-a-224	rs4276197	G	A	0.833457	Smoking status || id:ukb-a-224	TRUE	reported	igd
3.85825e-08	3	336024	34422170	-0.00641435	0.00116681	ukb-a-224	rs12487411	A	G	0.471523	Smoking status || id:ukb-a-224	TRUE	reported	igd
7.53529e-06	3	336024	104232908	-0.00538484	0.0012025	ukb-a-224	rs12491997	G	A	0.373374	Smoking status || id:ukb-a-224	TRUE	reported	igd
1.7649e-06	3	336024	104729457	0.0167791	0.00351122	ukb-a-224	rs17386750	A	G	0.0312115	Smoking status || id:ukb-a-224	TRUE	reported	igd
6.05034e-06	3	336024	183594958	0.00528702	0.00116848	ukb-a-224	rs7641295	C	T	0.540657	Smoking status || id:ukb-a-224	TRUE	reported	igd
8.3301e-07	3	336024	191040174	0.00586372	0.00118998	ukb-a-224	rs4677722	T	C	0.498025	Smoking status || id:ukb-a-224	TRUE	reported	igd
2.27835e-06	4	336024	57879792	-0.00550562	0.00116469	ukb-a-224	rs4865169	T	C	0.528486	Smoking status || id:ukb-a-224	TRUE	reported	igd
6.06387e-06	4	336024	143648579	0.00590695	0.00130563	ukb-a-224	rs4690727	G	C	0.725862	Smoking status || id:ukb-a-224	TRUE	reported	igd
6.46249e-06	4	336024	147788709	-0.00560705	0.00124305	ukb-a-224	rs10013280	T	C	0.323798	Smoking status || id:ukb-a-224	TRUE	reported	igd
6.7936e-06	4	336024	70495353	-0.00675198	0.0015004	ukb-a-224	rs77304846	C	T	0.183977	Smoking status || id:ukb-a-224	TRUE	reported	igd
6.34293e-07	4	336024	173077172	-0.00581701	0.00116794	ukb-a-224	rs6834104	C	T	0.525068	Smoking status || id:ukb-a-224	TRUE	reported	igd
6.88272e-06	5	336024	171991642	0.0159685	0.00355064	ukb-a-224	rs76459949	T	C	0.0275505	Smoking status || id:ukb-a-224	TRUE	reported	igd
4.27848e-06	5	336024	143958105	0.016333	0.00355261	ukb-a-224	rs35027817	A	G	0.0275535	Smoking status || id:ukb-a-224	TRUE	reported	igd
8.46506e-06	5	336024	51736293	-0.00525351	0.00117973	ukb-a-224	rs7719826	T	C	0.587241	Smoking status || id:ukb-a-224	TRUE	reported	igd
1.24598e-06	5	336024	103775926	-0.00760031	0.00156763	ukb-a-224	rs72776998	C	T	0.16631	Smoking status || id:ukb-a-224	TRUE	reported	igd
3.99485e-08	5	336024	94199242	0.00716442	0.00130471	ukb-a-224	rs27901	C	T	0.280074	Smoking status || id:ukb-a-224	TRUE	reported	igd
3.43677e-06	5	336024	49852849	-0.00543584	0.00117078	ukb-a-224	rs2009482	G	A	0.495463	Smoking status || id:ukb-a-224	TRUE	reported	igd
3.10721e-06	5	336024	126506531	-0.00743543	0.00159433	ukb-a-224	rs12188873	T	A	0.16199	Smoking status || id:ukb-a-224	TRUE	reported	igd
5.57943e-06	5	336024	88919404	0.00661991	0.00145755	ukb-a-224	rs145703388	A	G	0.199557	Smoking status || id:ukb-a-224	TRUE	reported	igd
9.43778e-06	6	336024	108849793	-0.00519474	0.0011727	ukb-a-224	rs6914842	T	A	0.47988	Smoking status || id:ukb-a-224	TRUE	reported	igd
1.43245e-06	6	336024	129425564	0.00745748	0.00154703	ukb-a-224	rs9388686	C	A	0.825959	Smoking status || id:ukb-a-224	TRUE	reported	igd
5.23094e-07	6	336024	157724008	-0.00587146	0.00117014	ukb-a-224	rs4709200	T	C	0.553557	Smoking status || id:ukb-a-224	TRUE	reported	igd
9.39572e-07	7	336024	14309719	0.00853587	0.0017406	ukb-a-224	rs12672825	T	C	0.129282	Smoking status || id:ukb-a-224	TRUE	reported	igd
4.39198e-06	7	336024	146087872	0.0180404	0.00392866	ukb-a-224	rs10808037	A	G	0.972756	Smoking status || id:ukb-a-224	TRUE	reported	igd
7.23303e-06	7	336024	112233677	0.0170792	0.00380655	ukb-a-224	rs73203423	A	G	0.0247539	Smoking status || id:ukb-a-224	TRUE	reported	igd
5.22072e-06	7	336024	132306850	-0.00744672	0.00163456	ukb-a-224	rs4731885	T	A	0.149037	Smoking status || id:ukb-a-224	TRUE	reported	igd
2.57188e-06	8	336024	55406067	0.00693995	0.00147582	ukb-a-224	rs10109281	A	G	0.20451	Smoking status || id:ukb-a-224	TRUE	reported	igd
4.01967e-08	8	336024	25559165	-0.00696202	0.0012681	ukb-a-224	rs2059529	A	G	0.300799	Smoking status || id:ukb-a-224	TRUE	reported	igd
1.3185e-06	8	336024	93201036	0.00616796	0.00127515	ukb-a-224	rs1899896	T	C	0.298383	Smoking status || id:ukb-a-224	TRUE	reported	igd
2.95481e-07	8	336024	139586079	-0.00945107	0.00184361	ukb-a-224	rs56779193	C	T	0.113706	Smoking status || id:ukb-a-224	TRUE	reported	igd
9.79467e-06	8	336024	69940494	-0.0071385	0.00161442	ukb-a-224	rs10101263	T	G	0.154963	Smoking status || id:ukb-a-224	TRUE	reported	igd
1.50203e-06	9	336024	22459423	-0.00570604	0.00118603	ukb-a-224	rs56404738	C	T	0.42123	Smoking status || id:ukb-a-224	TRUE	reported	igd
6.44867e-07	9	336024	86762039	0.00630373	0.00126648	ukb-a-224	rs1246263	G	C	0.695761	Smoking status || id:ukb-a-224	TRUE	reported	igd
5.38939e-07	9	336024	10964035	-0.00811743	0.0016196	ukb-a-224	rs10959411	C	T	0.157067	Smoking status || id:ukb-a-224	TRUE	reported	igd
3.11609e-06	9	336024	4023114	0.00869262	0.00186413	ukb-a-224	rs10974281	A	C	0.110066	Smoking status || id:ukb-a-224	TRUE	reported	igd
3.60753e-07	9	336024	138949532	0.00673557	0.00132364	ukb-a-224	rs13302142	T	C	0.269222	Smoking status || id:ukb-a-224	TRUE	reported	igd
1.41423e-06	9	336024	98900714	0.024159	0.00500905	ukb-a-224	rs150959230	T	C	0.0141504	Smoking status || id:ukb-a-224	TRUE	reported	igd
6.05006e-06	10	336024	20592801	-0.0238947	0.00528093	ukb-a-224	rs117610258	G	A	0.0132904	Smoking status || id:ukb-a-224	TRUE	reported	igd
5.05336e-08	10	336024	63636531	-0.00657725	0.00120693	ukb-a-224	rs2675609	C	T	0.627407	Smoking status || id:ukb-a-224	TRUE	reported	igd
8.81029e-07	10	336024	3177663	0.00618404	0.00125779	ukb-a-224	rs2306314	A	C	0.307422	Smoking status || id:ukb-a-224	TRUE	reported	igd
8.53827e-06	11	336024	121625657	-0.00761197	0.00171006	ukb-a-224	rs17337314	G	A	0.136513	Smoking status || id:ukb-a-224	TRUE	reported	igd
3.65502e-07	11	336024	20129311	-0.0114385	0.00224892	ukb-a-224	rs35891966	A	G	0.0720346	Smoking status || id:ukb-a-224	TRUE	reported	igd
4.22766e-07	11	336024	131788217	0.00662665	0.00131	ukb-a-224	rs487303	T	C	0.28267	Smoking status || id:ukb-a-224	TRUE	reported	igd
3.28556e-06	11	336024	8250811	-0.00545225	0.00117198	ukb-a-224	rs4758317	A	C	0.556993	Smoking status || id:ukb-a-224	TRUE	reported	igd
3.12342e-06	12	336024	57977040	0.00599642	0.00128606	ukb-a-224	rs775250	A	C	0.286401	Smoking status || id:ukb-a-224	TRUE	reported	igd
8.29985e-06	12	336024	4999894	-0.00525859	0.00117975	ukb-a-224	rs12824326	C	G	0.564954	Smoking status || id:ukb-a-224	TRUE	reported	igd
3.60977e-06	12	336024	114337645	-0.010415	0.00224813	ukb-a-224	rs16943356	A	G	0.0725299	Smoking status || id:ukb-a-224	TRUE	reported	igd
2.05783e-07	12	336024	45539383	-0.00829879	0.00159772	ukb-a-224	rs7313327	T	C	0.157899	Smoking status || id:ukb-a-224	TRUE	reported	igd
3.09799e-06	12	336024	125785550	0.00561036	0.00120283	ukb-a-224	rs10773157	G	A	0.48057	Smoking status || id:ukb-a-224	TRUE	reported	igd
8.99187e-07	13	336024	100417961	0.00673567	0.0013711	ukb-a-224	rs7319880	G	C	0.235422	Smoking status || id:ukb-a-224	TRUE	reported	igd
5.50947e-07	13	336024	101254758	-0.00666873	0.00133168	ukb-a-224	rs72661048	C	G	0.260925	Smoking status || id:ukb-a-224	TRUE	reported	igd
1.59904e-07	13	336024	101556463	-0.00622479	0.00118774	ukb-a-224	rs9300633	G	T	0.598059	Smoking status || id:ukb-a-224	TRUE	reported	igd
4.18755e-07	13	336024	26651736	-0.0206716	0.00408503	ukb-a-224	rs118015648	G	C	0.0220967	Smoking status || id:ukb-a-224	TRUE	reported	igd
2.72829e-06	13	336024	59454168	-0.00588844	0.00125543	ukb-a-224	rs17055603	A	G	0.314033	Smoking status || id:ukb-a-224	TRUE	reported	igd
7.30903e-06	14	336024	47006730	-0.0195598	0.0043616	ukb-a-224	rs185514350	T	C	0.0230309	Smoking status || id:ukb-a-224	TRUE	reported	igd
9.99171e-06	14	336024	77622509	-0.00666139	0.00150798	ukb-a-224	rs12883659	G	A	0.193488	Smoking status || id:ukb-a-224	TRUE	reported	igd
1.25861e-06	14	336024	29469373	0.00595729	0.00122925	ukb-a-224	rs10148671	C	T	0.661575	Smoking status || id:ukb-a-224	TRUE	reported	igd
6.39293e-06	15	336024	74410711	0.00809981	0.00179476	ukb-a-224	rs62005678	T	G	0.1308	Smoking status || id:ukb-a-224	TRUE	reported	igd
1.78558e-06	15	336024	47756082	0.00920741	0.0019277	ukb-a-224	rs1981919	A	G	0.102158	Smoking status || id:ukb-a-224	TRUE	reported	igd
9.03046e-07	16	336024	408444	0.0194631	0.00396255	ukb-a-224	rs117200682	A	G	0.0233334	Smoking status || id:ukb-a-224	TRUE	reported	igd
1.41726e-06	16	336024	26649904	0.00971494	0.00201444	ukb-a-224	rs72775130	T	C	0.0921904	Smoking status || id:ukb-a-224	TRUE	reported	igd
8.65406e-06	16	336024	8777572	-0.0299173	0.00672542	ukb-a-224	rs117688764	C	T	0.0082607	Smoking status || id:ukb-a-224	TRUE	reported	igd
9.94077e-08	16	336024	73810454	0.0100087	0.00187854	ukb-a-224	rs16972552	G	C	0.109422	Smoking status || id:ukb-a-224	TRUE	reported	igd
4.4949e-06	17	336024	156118	-0.0211488	0.00461044	ukb-a-224	rs7209996	T	C	0.0176676	Smoking status || id:ukb-a-224	TRUE	reported	igd
6.27596e-06	18	336024	74430165	-0.0191062	0.00422989	ukb-a-224	rs117634112	C	T	0.0200579	Smoking status || id:ukb-a-224	TRUE	reported	igd
4.52512e-06	18	336024	63899479	-0.0153813	0.00335414	ukb-a-224	rs117009418	G	A	0.0309283	Smoking status || id:ukb-a-224	TRUE	reported	igd
3.28246e-07	18	336024	37723699	-0.00608467	0.00119154	ukb-a-224	rs7236979	T	C	0.393683	Smoking status || id:ukb-a-224	TRUE	reported	igd
3.52826e-08	19	336024	32017905	0.00928822	0.00168475	ukb-a-224	rs55853064	T	C	0.140392	Smoking status || id:ukb-a-224	TRUE	reported	igd
6.73535e-06	19	336024	18749354	-0.00764642	0.00169847	ukb-a-224	rs11665980	A	G	0.135567	Smoking status || id:ukb-a-224	TRUE	reported	igd
7.04077e-06	20	336024	40096852	-0.00606601	0.00135024	ukb-a-224	rs6093485	T	C	0.246503	Smoking status || id:ukb-a-224	TRUE	reported	igd
3.49985e-06	20	336024	54533983	-0.00593063	0.00127839	ukb-a-224	rs984922	C	T	0.700392	Smoking status || id:ukb-a-224	TRUE	reported	igd
1.00212e-06	21	336024	15671024	-0.00793745	0.00162277	ukb-a-224	rs2822557	A	G	0.150847	Smoking status || id:ukb-a-224	TRUE	reported	igd

## Sheet: ukb-a-225
se.exposure	beta.exposure	pos.exposure	chr.exposure	pval.exposure	samplesize.exposure	id.exposure	SNP	effect_allele.exposure	other_allele.exposure	eaf.exposure	exposure	mr_keep.exposure	pval_origin.exposure	data_source.exposure
0.000738263	-0.00347317	57746538	1	2.54572e-06	336024	ukb-a-225	rs627550	C	T	0.450577	Smoking status || id:ukb-a-225	TRUE	reported	igd
0.000733382	0.00355842	7528669	1	1.22231e-06	336024	ukb-a-225	rs1149331	A	G	0.523781	Smoking status || id:ukb-a-225	TRUE	reported	igd
0.000934705	0.00458008	210027723	1	9.5865e-07	336024	ukb-a-225	rs2205984	A	T	0.195391	Smoking status || id:ukb-a-225	TRUE	reported	igd
0.00252702	-0.01184	45619422	1	2.79544e-06	336024	ukb-a-225	rs150234182	C	T	0.0227937	Smoking status || id:ukb-a-225	TRUE	reported	igd
0.000756726	-0.00350503	214440680	1	3.62577e-06	336024	ukb-a-225	rs12126101	C	G	0.392191	Smoking status || id:ukb-a-225	TRUE	reported	igd
0.00240302	0.0111648	90840268	1	3.38275e-06	336024	ukb-a-225	rs7522543	A	G	0.0240941	Smoking status || id:ukb-a-225	TRUE	reported	igd
0.00318601	0.0158532	69959751	1	6.49875e-07	336024	ukb-a-225	rs138788426	A	G	0.0141815	Smoking status || id:ukb-a-225	TRUE	reported	igd
0.000821797	0.00374214	226042573	1	5.27509e-06	336024	ukb-a-225	rs55936398	A	C	0.276841	Smoking status || id:ukb-a-225	TRUE	reported	igd
0.00191529	0.00867392	58173974	2	5.93499e-06	336024	ukb-a-225	rs72808467	C	A	0.0378753	Smoking status || id:ukb-a-225	TRUE	reported	igd
0.000939858	0.00475267	208410267	2	4.26589e-07	336024	ukb-a-225	rs2551641	C	T	0.188807	Smoking status || id:ukb-a-225	TRUE	reported	igd
0.00160089	0.00716105	119204604	2	7.70939e-06	336024	ukb-a-225	rs59094807	T	C	0.055743	Smoking status || id:ukb-a-225	TRUE	reported	igd
0.000853261	0.00409412	99695097	2	1.60166e-06	336024	ukb-a-225	rs62156364	G	A	0.244299	Smoking status || id:ukb-a-225	TRUE	reported	igd
0.000754111	0.00345256	22582968	2	4.689e-06	336024	ukb-a-225	rs61533748	C	T	0.390612	Smoking status || id:ukb-a-225	TRUE	reported	igd
0.00160984	-0.00749624	235088539	2	3.21744e-06	336024	ukb-a-225	rs77307340	C	G	0.0549053	Smoking status || id:ukb-a-225	TRUE	reported	igd
0.000937564	0.00433038	137389497	2	3.8618e-06	336024	ukb-a-225	rs10210687	A	G	0.810054	Smoking status || id:ukb-a-225	TRUE	reported	igd
0.00371385	0.0165291	147853636	2	8.56367e-06	336024	ukb-a-225	rs148158713	G	A	0.0110721	Smoking status || id:ukb-a-225	TRUE	reported	igd
0.00331855	0.0155624	127352970	3	2.73962e-06	336024	ukb-a-225	rs114895876	G	A	0.0133942	Smoking status || id:ukb-a-225	TRUE	reported	igd
0.000907781	0.0044303	111745203	3	1.0594e-06	336024	ukb-a-225	rs13084469	C	G	0.210193	Smoking status || id:ukb-a-225	TRUE	reported	igd
0.000808845	0.0036132	16868976	3	7.93067e-06	336024	ukb-a-225	rs2053451	T	A	0.29448	Smoking status || id:ukb-a-225	TRUE	reported	igd
0.000860411	0.00386823	180828005	4	6.93346e-06	336024	ukb-a-225	rs996923	A	T	0.760297	Smoking status || id:ukb-a-225	TRUE	reported	igd
0.00169096	0.00789411	66166280	4	3.03641e-06	336024	ukb-a-225	rs115679560	C	T	0.0516653	Smoking status || id:ukb-a-225	TRUE	reported	igd
0.000741079	-0.00329804	40966349	4	8.5767e-06	336024	ukb-a-225	rs6820227	A	G	0.432509	Smoking status || id:ukb-a-225	TRUE	reported	igd
0.00259507	0.0127704	32300756	4	8.61291e-07	336024	ukb-a-225	rs76239555	G	A	0.0235367	Smoking status || id:ukb-a-225	TRUE	reported	igd
0.000755779	-0.00413447	147946604	4	4.49169e-08	336024	ukb-a-225	rs10019569	C	T	0.385152	Smoking status || id:ukb-a-225	TRUE	reported	igd
0.000812623	0.00362811	112023039	4	8.02121e-06	336024	ukb-a-225	rs12510865	T	G	0.291719	Smoking status || id:ukb-a-225	TRUE	reported	igd
0.00119676	0.00558497	69619887	4	3.06161e-06	336024	ukb-a-225	rs427387	A	C	0.104763	Smoking status || id:ukb-a-225	TRUE	reported	igd
0.00352545	0.0171924	94252969	4	1.07939e-06	336024	ukb-a-225	rs187196460	T	G	0.0116089	Smoking status || id:ukb-a-225	TRUE	reported	igd
0.000864152	-0.00428048	148032931	5	7.29676e-07	336024	ukb-a-225	rs55683014	T	C	0.239132	Smoking status || id:ukb-a-225	TRUE	reported	igd
0.000747831	-0.00345747	174898854	5	3.77781e-06	336024	ukb-a-225	rs2960271	A	C	0.408312	Smoking status || id:ukb-a-225	TRUE	reported	igd
0.000790288	0.00353943	84872810	5	7.51381e-06	336024	ukb-a-225	rs451838	C	T	0.314615	Smoking status || id:ukb-a-225	TRUE	reported	igd
0.000746777	0.00343077	50977800	5	4.3477e-06	336024	ukb-a-225	rs35120974	G	A	0.417203	Smoking status || id:ukb-a-225	TRUE	reported	igd
0.00214462	-0.00963037	116610608	5	7.10837e-06	336024	ukb-a-225	rs78292519	A	T	0.0303115	Smoking status || id:ukb-a-225	TRUE	reported	igd
0.000768911	-0.00339663	62104061	5	9.98987e-06	336024	ukb-a-225	rs4264901	G	A	0.650043	Smoking status || id:ukb-a-225	TRUE	reported	igd
0.000883613	0.00414307	90872254	5	2.74935e-06	336024	ukb-a-225	rs140394678	G	A	0.221021	Smoking status || id:ukb-a-225	TRUE	reported	igd
0.00088064	0.00402367	154924275	5	4.90174e-06	336024	ukb-a-225	rs10463342	A	G	0.22343	Smoking status || id:ukb-a-225	TRUE	reported	igd
0.00265241	0.0125889	128824279	6	2.07319e-06	336024	ukb-a-225	rs146104992	A	G	0.0208037	Smoking status || id:ukb-a-225	TRUE	reported	igd
0.00076494	-0.00339772	79887759	6	8.9236e-06	336024	ukb-a-225	rs6910009	G	T	0.371813	Smoking status || id:ukb-a-225	TRUE	reported	igd
0.0013741	0.00642454	52861990	6	2.934e-06	336024	ukb-a-225	rs2894808	A	T	0.0776381	Smoking status || id:ukb-a-225	TRUE	reported	igd
0.000756372	-0.00395217	158760373	6	1.741e-07	336024	ukb-a-225	rs12201779	T	C	0.394371	Smoking status || id:ukb-a-225	TRUE	reported	igd
0.000826869	-0.00380482	23792256	6	4.19662e-06	336024	ukb-a-225	rs12055681	G	A	0.270501	Smoking status || id:ukb-a-225	TRUE	reported	igd
0.000958787	0.00433747	45156242	7	6.07253e-06	336024	ukb-a-225	rs73109897	A	G	0.177813	Smoking status || id:ukb-a-225	TRUE	reported	igd
0.000745673	0.00329892	148355456	7	9.68835e-06	336024	ukb-a-225	rs2041074	G	T	0.543089	Smoking status || id:ukb-a-225	TRUE	reported	igd
0.000737879	0.00375827	32105405	7	3.51982e-07	336024	ukb-a-225	rs970807	A	G	0.452862	Smoking status || id:ukb-a-225	TRUE	reported	igd
0.00076606	-0.0036737	80257373	7	1.62282e-06	336024	ukb-a-225	rs10265457	A	G	0.355124	Smoking status || id:ukb-a-225	TRUE	reported	igd
0.00210358	-0.00938726	70207099	7	8.10289e-06	336024	ukb-a-225	rs13223675	G	A	0.0318491	Smoking status || id:ukb-a-225	TRUE	reported	igd
0.000801112	0.0037457	91832439	8	2.93177e-06	336024	ukb-a-225	rs9297887	G	A	0.302894	Smoking status || id:ukb-a-225	TRUE	reported	igd
0.000751753	0.00347567	21036853	8	3.77607e-06	336024	ukb-a-225	rs2169268	G	A	0.389527	Smoking status || id:ukb-a-225	TRUE	reported	igd
0.00175225	0.00785612	48476688	8	7.34683e-06	336024	ukb-a-225	rs187154629	G	T	0.0539029	Smoking status || id:ukb-a-225	TRUE	reported	igd
0.00103496	-0.0051939	22459774	9	5.21195e-07	336024	ukb-a-225	rs506311	A	C	0.148522	Smoking status || id:ukb-a-225	TRUE	reported	igd
0.00194871	-0.00923878	1025962	9	2.12794e-06	336024	ukb-a-225	rs117434059	G	A	0.0372228	Smoking status || id:ukb-a-225	TRUE	reported	igd
0.0035327	0.0156883	77137828	10	8.96231e-06	336024	ukb-a-225	rs145228121	T	C	0.0117779	Smoking status || id:ukb-a-225	TRUE	reported	igd
0.00207914	-0.00966061	2121279	10	3.37847e-06	336024	ukb-a-225	rs117691828	C	T	0.0343017	Smoking status || id:ukb-a-225	TRUE	reported	igd
0.00280834	-0.0125659	87507664	11	7.66143e-06	336024	ukb-a-225	rs148527444	G	A	0.02031	Smoking status || id:ukb-a-225	TRUE	reported	igd
0.000746515	-0.00356378	18347994	11	1.80772e-06	336024	ukb-a-225	rs10741743	C	G	0.58534	Smoking status || id:ukb-a-225	TRUE	reported	igd
0.000734502	0.00342025	121534938	11	3.21662e-06	336024	ukb-a-225	rs647905	T	C	0.541232	Smoking status || id:ukb-a-225	TRUE	reported	igd
0.000733446	-0.00325827	109103673	12	8.89816e-06	336024	ukb-a-225	rs4964273	G	T	0.507862	Smoking status || id:ukb-a-225	TRUE	reported	igd
0.0021735	0.00962231	76526110	12	9.55322e-06	336024	ukb-a-225	rs117395520	G	A	0.967534	Smoking status || id:ukb-a-225	TRUE	reported	igd
0.000788395	0.00392285	83350050	12	6.50294e-07	336024	ukb-a-225	rs10862528	T	G	0.67908	Smoking status || id:ukb-a-225	TRUE	reported	igd
0.000749119	-0.00366127	16755372	12	1.02207e-06	336024	ukb-a-225	rs9651873	C	A	0.437439	Smoking status || id:ukb-a-225	TRUE	reported	igd
0.00172752	0.00835496	112910219	12	1.32267e-06	336024	ukb-a-225	rs80279219	A	G	0.0473281	Smoking status || id:ukb-a-225	TRUE	reported	igd
0.00451545	0.0201087	102944447	13	8.45882e-06	336024	ukb-a-225	rs117794492	C	G	0.00792855	Smoking status || id:ukb-a-225	TRUE	reported	igd
0.000922502	0.00448579	37099142	13	1.15888e-06	336024	ukb-a-225	rs7330840	G	C	0.196689	Smoking status || id:ukb-a-225	TRUE	reported	igd
0.00220625	-0.00983834	47232139	14	8.22546e-06	336024	ukb-a-225	rs75922513	A	G	0.0287471	Smoking status || id:ukb-a-225	TRUE	reported	igd
0.00129965	-0.00642034	40238557	14	7.81448e-07	336024	ukb-a-225	rs12890938	G	A	0.912184	Smoking status || id:ukb-a-225	TRUE	reported	igd
0.0018051	0.00825533	80251999	14	4.80164e-06	336024	ukb-a-225	rs138119747	T	C	0.046148	Smoking status || id:ukb-a-225	TRUE	reported	igd
0.000734655	0.0036476	98650988	14	6.87163e-07	336024	ukb-a-225	rs7160389	C	T	0.462581	Smoking status || id:ukb-a-225	TRUE	reported	igd
0.00294783	0.0130928	46112946	14	8.93573e-06	336024	ukb-a-225	rs150490880	T	C	0.0169573	Smoking status || id:ukb-a-225	TRUE	reported	igd
0.000761613	0.00338136	40541938	14	9.00969e-06	336024	ukb-a-225	rs4903287	C	T	0.635854	Smoking status || id:ukb-a-225	TRUE	reported	igd
0.000747229	0.00353752	104363150	14	2.20024e-06	336024	ukb-a-225	rs56206644	T	C	0.42201	Smoking status || id:ukb-a-225	TRUE	reported	igd
0.000883519	-0.00403191	83284439	15	5.03327e-06	336024	ukb-a-225	rs17158396	G	A	0.220684	Smoking status || id:ukb-a-225	TRUE	reported	igd
0.000740133	-0.0034128	37281805	15	4.00747e-06	336024	ukb-a-225	rs35356758	A	G	0.430341	Smoking status || id:ukb-a-225	TRUE	reported	igd
0.000741243	0.00424174	47935843	15	1.05075e-08	336024	ukb-a-225	rs1435741	A	G	0.430986	Smoking status || id:ukb-a-225	TRUE	reported	igd
0.000890643	0.00409598	33993483	15	4.24874e-06	336024	ukb-a-225	rs2280417	G	A	0.22179	Smoking status || id:ukb-a-225	TRUE	reported	igd
0.00123125	0.00569265	80363413	15	3.77485e-06	336024	ukb-a-225	rs4778745	G	A	0.101879	Smoking status || id:ukb-a-225	TRUE	reported	igd
0.00327259	0.0148698	90019789	16	5.52803e-06	336024	ukb-a-225	rs72813455	T	C	0.0127314	Smoking status || id:ukb-a-225	TRUE	reported	igd
0.000769249	0.00375274	69968622	16	1.06972e-06	336024	ukb-a-225	rs66717971	A	C	0.357591	Smoking status || id:ukb-a-225	TRUE	reported	igd
0.000985769	-0.00445108	81722413	16	6.32368e-06	336024	ukb-a-225	rs12926506	T	C	0.168857	Smoking status || id:ukb-a-225	TRUE	reported	igd
0.00093467	0.00429047	49785030	16	4.42629e-06	336024	ukb-a-225	rs12599879	G	T	0.190029	Smoking status || id:ukb-a-225	TRUE	reported	igd
0.00440984	-0.0222197	1475241	16	4.69029e-07	336024	ukb-a-225	rs143712058	A	T	0.00748519	Smoking status || id:ukb-a-225	TRUE	reported	igd
0.000821874	0.00371208	8959806	17	6.28608e-06	336024	ukb-a-225	rs12937286	T	A	0.279015	Smoking status || id:ukb-a-225	TRUE	reported	igd
0.0011003	0.00556688	79095144	17	4.20727e-07	336024	ukb-a-225	rs8073904	A	G	0.867566	Smoking status || id:ukb-a-225	TRUE	reported	igd
0.00412632	0.0187624	49225173	17	5.4434e-06	336024	ukb-a-225	rs143358828	G	C	0.00865809	Smoking status || id:ukb-a-225	TRUE	reported	igd
0.00163576	0.0082115	6611798	17	5.16976e-07	336024	ukb-a-225	rs75448233	T	C	0.0542276	Smoking status || id:ukb-a-225	TRUE	reported	igd
0.00363514	0.0160921	4689929	18	9.56599e-06	336024	ukb-a-225	rs115812539	T	C	0.0115318	Smoking status || id:ukb-a-225	TRUE	reported	igd
0.000740056	0.00335489	3748962	20	5.80898e-06	336024	ukb-a-225	rs539050	T	C	0.488274	Smoking status || id:ukb-a-225	TRUE	reported	igd

## Sheet: ukb-a-226
beta.exposure	chr.exposure	se.exposure	samplesize.exposure	pos.exposure	pval.exposure	id.exposure	SNP	effect_allele.exposure	other_allele.exposure	eaf.exposure	exposure	mr_keep.exposure	pval_origin.exposure	data_source.exposure
0.00200881	1	0.000433312	336965	163505066	3.55443e-06	ukb-a-226	rs3001081	C	G	0.568908	Alcohol drinker status || id:ukb-a-226	TRUE	reported	igd
0.00806406	2	0.0017673	336965	40222724	5.04626e-06	ukb-a-226	rs72789201	G	A	0.0143372	Alcohol drinker status || id:ukb-a-226	TRUE	reported	igd
-0.0022413	2	0.000473444	336965	19976506	2.20176e-06	ukb-a-226	rs896809	T	C	0.272317	Alcohol drinker status || id:ukb-a-226	TRUE	reported	igd
-0.00623736	2	0.00139357	336965	97682954	7.61395e-06	ukb-a-226	rs1256996	A	C	0.976665	Alcohol drinker status || id:ukb-a-226	TRUE	reported	igd
0.00866946	3	0.00187171	336965	43965674	3.6256e-06	ukb-a-226	rs150340387	T	G	0.0136477	Alcohol drinker status || id:ukb-a-226	TRUE	reported	igd
0.00300604	3	0.000619658	336965	66086182	1.22815e-06	ukb-a-226	rs62245214	C	G	0.133427	Alcohol drinker status || id:ukb-a-226	TRUE	reported	igd
-0.00212962	4	0.000432845	336965	135880751	8.65645e-07	ukb-a-226	rs11099302	T	G	0.615973	Alcohol drinker status || id:ukb-a-226	TRUE	reported	igd
0.0114449	4	0.00235106	336965	85521143	1.12785e-06	ukb-a-226	rs149751420	G	A	0.00866847	Alcohol drinker status || id:ukb-a-226	TRUE	reported	igd
-0.00193678	5	0.000429592	336965	140639582	6.53371e-06	ukb-a-226	rs1638537	C	G	0.578828	Alcohol drinker status || id:ukb-a-226	TRUE	reported	igd
0.00779424	5	0.00175548	336965	166751466	9.00098e-06	ukb-a-226	rs140337218	G	A	0.0163019	Alcohol drinker status || id:ukb-a-226	TRUE	reported	igd
-0.0176871	6	0.00390626	336965	37320714	5.95964e-06	ukb-a-226	rs6938578	T	C	0.00298785	Alcohol drinker status || id:ukb-a-226	TRUE	reported	igd
0.00234842	6	0.000506581	336965	52530890	3.55648e-06	ukb-a-226	rs6936873	A	G	0.221326	Alcohol drinker status || id:ukb-a-226	TRUE	reported	igd
-0.00517604	7	0.00106033	336965	116742447	1.05298e-06	ukb-a-226	rs79184077	G	A	0.0424765	Alcohol drinker status || id:ukb-a-226	TRUE	reported	igd
0.00835291	7	0.00186553	336965	112193555	7.5551e-06	ukb-a-226	rs150345490	C	T	0.0134357	Alcohol drinker status || id:ukb-a-226	TRUE	reported	igd
-0.00487397	7	0.00103951	336965	55344174	2.75011e-06	ukb-a-226	rs79842896	C	T	0.0444886	Alcohol drinker status || id:ukb-a-226	TRUE	reported	igd
0.00209253	8	0.000421174	336965	116187143	6.75663e-07	ukb-a-226	rs13270016	T	G	0.47593	Alcohol drinker status || id:ukb-a-226	TRUE	reported	igd
0.00690845	9	0.00153421	336965	99011680	6.70409e-06	ukb-a-226	rs149844174	G	T	0.0195122	Alcohol drinker status || id:ukb-a-226	TRUE	reported	igd
0.00368241	10	0.000808979	336965	14481618	5.31753e-06	ukb-a-226	rs72782866	C	G	0.0737295	Alcohol drinker status || id:ukb-a-226	TRUE	reported	igd
0.00964553	11	0.00204811	336965	90680143	2.48456e-06	ukb-a-226	rs116971899	T	G	0.0113479	Alcohol drinker status || id:ukb-a-226	TRUE	reported	igd
0.00211947	12	0.000470606	336965	4936966	6.6799e-06	ukb-a-226	rs16931717	A	G	0.275813	Alcohol drinker status || id:ukb-a-226	TRUE	reported	igd
0.00202819	12	0.000423521	336965	114178929	1.6778e-06	ukb-a-226	rs12312551	G	A	0.522505	Alcohol drinker status || id:ukb-a-226	TRUE	reported	igd
0.00599013	12	0.00131344	336965	31409426	5.10176e-06	ukb-a-226	rs76030112	G	T	0.0263242	Alcohol drinker status || id:ukb-a-226	TRUE	reported	igd
0.00423792	12	0.000933849	336965	95833284	5.67767e-06	ukb-a-226	rs73229342	C	T	0.0539844	Alcohol drinker status || id:ukb-a-226	TRUE	reported	igd
0.00436582	13	0.000976773	336965	68343340	7.83772e-06	ukb-a-226	rs117091701	T	C	0.0487546	Alcohol drinker status || id:ukb-a-226	TRUE	reported	igd
-0.00204806	13	0.000453793	336965	93709450	6.38778e-06	ukb-a-226	rs2588420	G	A	0.686506	Alcohol drinker status || id:ukb-a-226	TRUE	reported	igd
0.00263512	15	0.000593953	336965	67268767	9.14282e-06	ukb-a-226	rs78332697	C	A	0.147889	Alcohol drinker status || id:ukb-a-226	TRUE	reported	igd
0.00214756	15	0.000457872	336965	41288239	2.72904e-06	ukb-a-226	rs11854924	C	G	0.303009	Alcohol drinker status || id:ukb-a-226	TRUE	reported	igd
0.00432764	16	0.000888051	336965	57970557	1.09863e-06	ukb-a-226	rs117974750	A	G	0.0652819	Alcohol drinker status || id:ukb-a-226	TRUE	reported	igd
0.00349604	17	0.000777194	336965	1248392	6.85252e-06	ukb-a-226	rs9393	G	A	0.0798623	Alcohol drinker status || id:ukb-a-226	TRUE	reported	igd
0.00439609	17	0.000988116	336965	69998672	8.63138e-06	ukb-a-226	rs12449572	T	A	0.0477923	Alcohol drinker status || id:ukb-a-226	TRUE	reported	igd
-0.00508202	19	0.00112185	336965	46574973	5.8997e-06	ukb-a-226	rs150418162	G	A	0.0415336	Alcohol drinker status || id:ukb-a-226	TRUE	reported	igd
0.0129126	21	0.00291018	336965	37347142	9.1241e-06	ukb-a-226	rs150722317	T	C	0.00576069	Alcohol drinker status || id:ukb-a-226	TRUE	reported	igd
-0.00254897	21	0.000543095	336965	41037723	2.68788e-06	ukb-a-226	rs4818065	G	A	0.812479	Alcohol drinker status || id:ukb-a-226	TRUE	reported	igd

## Sheet: ukb-a-227
pval.exposure	beta.exposure	samplesize.exposure	pos.exposure	chr.exposure	se.exposure	id.exposure	SNP	effect_allele.exposure	other_allele.exposure	eaf.exposure	exposure	mr_keep.exposure	pval_origin.exposure	data_source.exposure
2.62863e-06	0.00584241	336965	91314868	1	0.0012436	ukb-a-227	rs115362331	T	C	0.0328145	Alcohol drinker status || id:ukb-a-227	TRUE	reported	igd
4.84886e-07	0.00240327	336965	226705690	1	0.000477569	ukb-a-227	rs2126332	G	A	0.312556	Alcohol drinker status || id:ukb-a-227	TRUE	reported	igd
8.96912e-06	-0.00204239	336965	223172227	2	0.000459924	ukb-a-227	rs10202724	A	G	0.631059	Alcohol drinker status || id:ukb-a-227	TRUE	reported	igd
3.25672e-06	0.00541003	336965	19130351	2	0.00116245	ukb-a-227	rs62126507	G	T	0.0380235	Alcohol drinker status || id:ukb-a-227	TRUE	reported	igd
1.4668e-06	-0.00365429	336965	179901235	2	0.000758814	ukb-a-227	rs75939947	G	C	0.093946	Alcohol drinker status || id:ukb-a-227	TRUE	reported	igd
2.42198e-06	0.012169	336965	233868281	2	0.00258109	ukb-a-227	rs138924627	G	A	0.00854836	Alcohol drinker status || id:ukb-a-227	TRUE	reported	igd
2.47628e-06	0.00626137	336965	159361284	2	0.00132933	ukb-a-227	rs114208377	T	C	0.0285855	Alcohol drinker status || id:ukb-a-227	TRUE	reported	igd
1.06069e-06	0.00488025	336965	194153309	2	0.00100003	ukb-a-227	rs75336085	T	C	0.0515793	Alcohol drinker status || id:ukb-a-227	TRUE	reported	igd
7.99448e-07	-0.00235455	336965	168178896	3	0.000477055	ukb-a-227	rs865177	G	C	0.312631	Alcohol drinker status || id:ukb-a-227	TRUE	reported	igd
8.4095e-06	-0.0032601	336965	7260028	4	0.000731858	ukb-a-227	rs6841241	C	A	0.894067	Alcohol drinker status || id:ukb-a-227	TRUE	reported	igd
9.43105e-06	-0.00207705	336965	27941522	5	0.000468872	ukb-a-227	rs7726871	A	C	0.662588	Alcohol drinker status || id:ukb-a-227	TRUE	reported	igd
6.2253e-06	0.00631461	336965	115259850	5	0.00139745	ukb-a-227	rs77578194	A	G	0.025485	Alcohol drinker status || id:ukb-a-227	TRUE	reported	igd
4.51118e-06	-0.00205006	336965	115875526	6	0.000446988	ukb-a-227	rs985553	T	C	0.567389	Alcohol drinker status || id:ukb-a-227	TRUE	reported	igd
2.52482e-06	0.00636863	336965	170487948	6	0.00135324	ukb-a-227	rs76613534	A	G	0.02781	Alcohol drinker status || id:ukb-a-227	TRUE	reported	igd
1.04713e-06	0.0110508	336965	88732273	7	0.00226328	ukb-a-227	rs79416575	G	A	0.00992589	Alcohol drinker status || id:ukb-a-227	TRUE	reported	igd
1.74237e-06	0.00212316	336965	11259361	7	0.000444054	ukb-a-227	rs2714402	C	T	0.543295	Alcohol drinker status || id:ukb-a-227	TRUE	reported	igd
1.52423e-06	-0.00449705	336965	119044951	8	0.000935303	ukb-a-227	rs2514714	A	G	0.938618	Alcohol drinker status || id:ukb-a-227	TRUE	reported	igd
3.52136e-06	0.00759954	336965	3164033	9	0.00163858	ukb-a-227	rs117848371	C	T	0.019106	Alcohol drinker status || id:ukb-a-227	TRUE	reported	igd
8.65745e-06	-0.0029464	336965	1202524	9	0.000662363	ukb-a-227	rs67654477	A	G	0.128967	Alcohol drinker status || id:ukb-a-227	TRUE	reported	igd
6.61485e-07	0.00238712	336965	92129471	9	0.000480069	ukb-a-227	rs1571539	A	G	0.680761	Alcohol drinker status || id:ukb-a-227	TRUE	reported	igd
5.12236e-06	0.00834228	336965	123511367	10	0.00182953	ukb-a-227	rs118082814	C	T	0.0162041	Alcohol drinker status || id:ukb-a-227	TRUE	reported	igd
7.23536e-06	0.00294887	336965	73163027	13	0.000657245	ukb-a-227	rs17089576	T	C	0.130949	Alcohol drinker status || id:ukb-a-227	TRUE	reported	igd
8.96252e-06	0.00212418	336965	97108828	15	0.000478325	ukb-a-227	rs2139953	C	A	0.312068	Alcohol drinker status || id:ukb-a-227	TRUE	reported	igd
3.20967e-07	0.00231753	336965	34424375	17	0.000453457	ukb-a-227	rs1634504	T	C	0.605843	Alcohol drinker status || id:ukb-a-227	TRUE	reported	igd
3.30857e-06	0.00381922	336965	30696821	18	0.000821206	ukb-a-227	rs1600999	G	A	0.0883499	Alcohol drinker status || id:ukb-a-227	TRUE	reported	igd
4.17888e-06	0.00561215	336965	11781735	18	0.00121941	ukb-a-227	rs79000926	C	T	0.0343714	Alcohol drinker status || id:ukb-a-227	TRUE	reported	igd
9.65962e-06	0.00196862	336965	75446850	18	0.000444914	ukb-a-227	rs9951811	T	C	0.530801	Alcohol drinker status || id:ukb-a-227	TRUE	reported	igd
5.67205e-06	-0.00286979	336965	4725873	18	0.000632345	ukb-a-227	rs62082770	A	G	0.14416	Alcohol drinker status || id:ukb-a-227	TRUE	reported	igd
7.96086e-06	0.00339499	336965	23663817	20	0.000760134	ukb-a-227	rs13041546	T	G	0.0951115	Alcohol drinker status || id:ukb-a-227	TRUE	reported	igd
3.72203e-06	-0.0022275	336965	39923688	22	0.000481475	ukb-a-227	rs5750844	A	G	0.305493	Alcohol drinker status || id:ukb-a-227	TRUE	reported	igd

## Sheet: ukb-b-298
samplesize.exposure	pos.exposure	pval.exposure	chr.exposure	se.exposure	beta.exposure	id.exposure	SNP	effect_allele.exposure	other_allele.exposure	eaf.exposure	exposure	mr_keep.exposure	pval_origin.exposure	data_source.exposure
458309	156664280	5.49997e-06	1	0.00279715	-0.0127084	ukb-b-298	rs12730752	T	C	0.428664	Frequency of stair climbing in last 4 weeks || id:ukb-b-298	TRUE	reported	igd
458309	160234154	2.59998e-09	1	0.00270474	-0.0161124	ukb-b-298	rs3898317	A	G	0.510059	Frequency of stair climbing in last 4 weeks || id:ukb-b-298	TRUE	reported	igd
458309	53146207	5.1e-06	1	0.00950257	0.0433469	ukb-b-298	rs190632577	G	C	0.022081	Frequency of stair climbing in last 4 weeks || id:ukb-b-298	TRUE	reported	igd
458309	212675299	2.69998e-06	2	0.00291488	0.0136678	ukb-b-298	rs59564944	A	C	0.326832	Frequency of stair climbing in last 4 weeks || id:ukb-b-298	TRUE	reported	igd
458309	222298335	4.70002e-06	2	0.0028629	0.0131071	ukb-b-298	rs28604473	T	C	0.362894	Frequency of stair climbing in last 4 weeks || id:ukb-b-298	TRUE	reported	igd
458309	171640853	1.79999e-08	2	0.00281258	0.0158268	ukb-b-298	rs4668317	C	A	0.629449	Frequency of stair climbing in last 4 weeks || id:ukb-b-298	TRUE	reported	igd
458309	154779025	8.09991e-07	2	0.00281737	-0.0138967	ukb-b-298	rs10170637	G	T	0.36903	Frequency of stair climbing in last 4 weeks || id:ukb-b-298	TRUE	reported	igd
458309	128578840	2.5e-06	2	0.00398717	0.0187731	ukb-b-298	rs2109315	G	A	0.133168	Frequency of stair climbing in last 4 weeks || id:ukb-b-298	TRUE	reported	igd
458309	71829242	8.30004e-06	3	0.0035739	0.015934	ukb-b-298	rs7644362	A	G	0.826342	Frequency of stair climbing in last 4 weeks || id:ukb-b-298	TRUE	reported	igd
458309	81940348	5.89997e-10	3	0.00272347	0.0168682	ukb-b-298	rs1829967	C	T	0.548473	Frequency of stair climbing in last 4 weeks || id:ukb-b-298	TRUE	reported	igd
458309	177299052	6.90001e-08	3	0.00279527	0.0150785	ukb-b-298	rs35168340	T	C	0.383826	Frequency of stair climbing in last 4 weeks || id:ukb-b-298	TRUE	reported	igd
458309	129774375	4.09996e-06	4	0.00397987	0.0183355	ukb-b-298	rs6847753	G	A	0.866646	Frequency of stair climbing in last 4 weeks || id:ukb-b-298	TRUE	reported	igd
458309	41492448	6.90001e-06	4	0.00602314	-0.0270796	ukb-b-298	rs147590445	T	C	0.053467	Frequency of stair climbing in last 4 weeks || id:ukb-b-298	TRUE	reported	igd
458309	164910589	7.00003e-07	4	0.00273902	-0.0135858	ukb-b-298	rs10517796	C	T	0.545512	Frequency of stair climbing in last 4 weeks || id:ukb-b-298	TRUE	reported	igd
458309	63681493	4.79999e-06	4	0.00335736	-0.0153543	ukb-b-298	rs62301324	G	A	0.205696	Frequency of stair climbing in last 4 weeks || id:ukb-b-298	TRUE	reported	igd
458309	98200967	7.69999e-07	4	0.00842558	-0.0416452	ukb-b-298	rs78694987	A	C	0.02654	Frequency of stair climbing in last 4 weeks || id:ukb-b-298	TRUE	reported	igd
458309	175816792	2.59998e-06	4	0.00334767	-0.0157392	ukb-b-298	rs4695976	G	A	0.792401	Frequency of stair climbing in last 4 weeks || id:ukb-b-298	TRUE	reported	igd
458309	68801744	3.29997e-06	4	0.0027299	0.0126893	ukb-b-298	rs1124643	A	G	0.556871	Frequency of stair climbing in last 4 weeks || id:ukb-b-298	TRUE	reported	igd
458309	53329520	1.40001e-06	5	0.00878476	0.0423836	ukb-b-298	rs141028065	C	A	0.025115	Frequency of stair climbing in last 4 weeks || id:ukb-b-298	TRUE	reported	igd
458309	60913439	4.90004e-06	5	0.0068819	-0.0314343	ukb-b-298	rs74553869	T	C	0.040563	Frequency of stair climbing in last 4 weeks || id:ukb-b-298	TRUE	reported	igd
458309	3246853	1.5e-06	5	0.0027251	-0.013109	ukb-b-298	rs1691017	G	A	0.523126	Frequency of stair climbing in last 4 weeks || id:ukb-b-298	TRUE	reported	igd
458309	154785859	2.1e-06	5	0.00499087	0.0236906	ukb-b-298	rs58053540	A	G	0.080313	Frequency of stair climbing in last 4 weeks || id:ukb-b-298	TRUE	reported	igd
458309	99004191	6.1e-06	6	0.00274964	-0.0124337	ukb-b-298	rs9372864	T	C	0.559017	Frequency of stair climbing in last 4 weeks || id:ukb-b-298	TRUE	reported	igd
458309	157280463	4e-07	6	0.00294967	-0.0149498	ukb-b-298	rs6931994	G	A	0.312823	Frequency of stair climbing in last 4 weeks || id:ukb-b-298	TRUE	reported	igd
458309	133485106	1.7e-06	6	0.00886022	-0.0424059	ukb-b-298	rs56358247	C	T	0.024692	Frequency of stair climbing in last 4 weeks || id:ukb-b-298	TRUE	reported	igd
458309	33484473	3.2e-06	6	0.00286106	-0.0133336	ukb-b-298	rs210177	G	A	0.340005	Frequency of stair climbing in last 4 weeks || id:ukb-b-298	TRUE	reported	igd
458309	140120475	2e-07	7	0.00300349	0.0156157	ukb-b-298	rs57031981	C	T	0.284963	Frequency of stair climbing in last 4 weeks || id:ukb-b-298	TRUE	reported	igd
458309	156169927	7.00003e-06	7	0.00295229	-0.013264	ukb-b-298	rs3912927	T	G	0.306041	Frequency of stair climbing in last 4 weeks || id:ukb-b-298	TRUE	reported	igd
458309	90824534	2.39999e-07	7	0.00281338	-0.0145264	ukb-b-298	rs10260731	A	G	0.600055	Frequency of stair climbing in last 4 weeks || id:ukb-b-298	TRUE	reported	igd
458309	98945834	8.09991e-06	8	0.00288996	-0.0128946	ukb-b-298	rs1869610	A	C	0.337511	Frequency of stair climbing in last 4 weeks || id:ukb-b-298	TRUE	reported	igd
458309	128720209	8.70001e-07	8	0.00730257	-0.0359289	ukb-b-298	rs13271068	G	A	0.035586	Frequency of stair climbing in last 4 weeks || id:ukb-b-298	TRUE	reported	igd
458309	135823150	9.40005e-06	8	0.00729522	0.0323267	ukb-b-298	rs17709284	C	T	0.036393	Frequency of stair climbing in last 4 weeks || id:ukb-b-298	TRUE	reported	igd
458309	64765141	9.29994e-07	8	0.00367086	0.0180111	ukb-b-298	rs16930710	G	A	0.162113	Frequency of stair climbing in last 4 weeks || id:ukb-b-298	TRUE	reported	igd
458309	34749431	2.1e-07	8	0.0134873	0.0699904	ukb-b-298	rs28875276	G	A	0.010291	Frequency of stair climbing in last 4 weeks || id:ukb-b-298	TRUE	reported	igd
458309	31838437	5.1e-06	9	0.00419494	-0.0191341	ukb-b-298	rs35004720	A	G	0.127441	Frequency of stair climbing in last 4 weeks || id:ukb-b-298	TRUE	reported	igd
458309	101537385	4.39997e-06	9	0.0065287	0.0299802	ukb-b-298	rs62561318	C	G	0.047701	Frequency of stair climbing in last 4 weeks || id:ukb-b-298	TRUE	reported	igd
458309	37138672	8.30004e-09	9	0.00280269	-0.0161475	ukb-b-298	rs7851239	T	C	0.370023	Frequency of stair climbing in last 4 weeks || id:ukb-b-298	TRUE	reported	igd
458309	38342834	5.60003e-06	9	0.00388535	0.0176473	ukb-b-298	rs35230605	C	T	0.14497	Frequency of stair climbing in last 4 weeks || id:ukb-b-298	TRUE	reported	igd
458309	119786216	9.80009e-06	9	0.00276371	0.0122219	ukb-b-298	rs7854603	T	C	0.403844	Frequency of stair climbing in last 4 weeks || id:ukb-b-298	TRUE	reported	igd
458309	123284511	2e-06	10	0.00891836	-0.0423694	ukb-b-298	rs138627839	A	C	0.024564	Frequency of stair climbing in last 4 weeks || id:ukb-b-298	TRUE	reported	igd
458309	62013222	3.40001e-08	10	0.00375315	-0.0207116	ukb-b-298	rs72820477	T	C	0.155785	Frequency of stair climbing in last 4 weeks || id:ukb-b-298	TRUE	reported	igd
458309	72143010	9.09997e-07	10	0.00281361	0.0138138	ukb-b-298	rs56201067	T	C	0.388246	Frequency of stair climbing in last 4 weeks || id:ukb-b-298	TRUE	reported	igd
458309	133124961	7.90005e-07	10	0.0028156	-0.0139014	ukb-b-298	rs4609515	G	A	0.383227	Frequency of stair climbing in last 4 weeks || id:ukb-b-298	TRUE	reported	igd
458309	126625946	4.60002e-06	11	0.00322266	0.014766	ukb-b-298	rs1946086	G	A	0.227913	Frequency of stair climbing in last 4 weeks || id:ukb-b-298	TRUE	reported	igd
458309	125286506	7.39997e-08	11	0.00280041	0.0150715	ukb-b-298	rs11220056	A	G	0.386751	Frequency of stair climbing in last 4 weeks || id:ukb-b-298	TRUE	reported	igd
458309	13400668	1.5e-06	12	0.0032545	0.015644	ukb-b-298	rs1585750	C	T	0.224953	Frequency of stair climbing in last 4 weeks || id:ukb-b-298	TRUE	reported	igd
458309	50143052	1.09999e-06	12	0.00861526	0.0419928	ukb-b-298	rs112436848	C	T	0.026824	Frequency of stair climbing in last 4 weeks || id:ukb-b-298	TRUE	reported	igd
458309	120722064	5.69994e-06	12	0.00576998	0.0261828	ukb-b-298	rs3847967	C	T	0.058788	Frequency of stair climbing in last 4 weeks || id:ukb-b-298	TRUE	reported	igd
458309	23963546	1.29999e-06	12	0.00741677	-0.0358546	ukb-b-298	rs79737322	T	C	0.034461	Frequency of stair climbing in last 4 weeks || id:ukb-b-298	TRUE	reported	igd
458309	39426930	3.40001e-06	12	0.00408943	-0.0189934	ukb-b-298	rs12427023	C	G	0.126684	Frequency of stair climbing in last 4 weeks || id:ukb-b-298	TRUE	reported	igd
458309	54975911	1.79999e-06	13	0.00965659	-0.0461554	ukb-b-298	rs180760078	C	T	0.022675	Frequency of stair climbing in last 4 weeks || id:ukb-b-298	TRUE	reported	igd
458309	101324300	8.99995e-06	13	0.00280408	0.0124484	ukb-b-298	rs1283198	T	C	0.628858	Frequency of stair climbing in last 4 weeks || id:ukb-b-298	TRUE	reported	igd
458309	114305199	5.49997e-06	13	0.00279103	0.0126806	ukb-b-298	rs10874473	C	T	0.413382	Frequency of stair climbing in last 4 weeks || id:ukb-b-298	TRUE	reported	igd
458309	86917894	2.80001e-06	13	0.00330349	-0.0154754	ukb-b-298	rs1939652	T	C	0.78681	Frequency of stair climbing in last 4 weeks || id:ukb-b-298	TRUE	reported	igd
458309	38057379	2.1e-06	14	0.00892813	0.0423142	ukb-b-298	rs144260843	A	G	0.028123	Frequency of stair climbing in last 4 weeks || id:ukb-b-298	TRUE	reported	igd
458309	26291366	6.49995e-06	16	0.0027479	-0.0123875	ukb-b-298	rs2098758	A	G	0.578878	Frequency of stair climbing in last 4 weeks || id:ukb-b-298	TRUE	reported	igd
458309	67609443	7.90005e-06	16	0.00883312	0.0394635	ukb-b-298	rs143912820	A	G	0.024096	Frequency of stair climbing in last 4 weeks || id:ukb-b-298	TRUE	reported	igd
458309	2434024	1.79999e-06	17	0.00394934	0.0188678	ukb-b-298	rs11655295	T	G	0.138866	Frequency of stair climbing in last 4 weeks || id:ukb-b-298	TRUE	reported	igd
458309	12925227	1.7e-06	17	0.00298623	0.0142885	ukb-b-298	rs58522260	C	T	0.712951	Frequency of stair climbing in last 4 weeks || id:ukb-b-298	TRUE	reported	igd
458309	4189043	9.80009e-06	18	0.00569068	0.0251661	ukb-b-298	rs116961806	C	T	0.065347	Frequency of stair climbing in last 4 weeks || id:ukb-b-298	TRUE	reported	igd
458309	26573480	4.49997e-07	18	0.00423127	-0.0213537	ukb-b-298	rs12955816	A	G	0.115426	Frequency of stair climbing in last 4 weeks || id:ukb-b-298	TRUE	reported	igd
458309	22060204	2.1e-06	18	0.00427597	-0.0202953	ukb-b-298	rs555303	C	T	0.885373	Frequency of stair climbing in last 4 weeks || id:ukb-b-298	TRUE	reported	igd
458309	5896079	3.09999e-06	18	0.00310051	-0.0144567	ukb-b-298	rs11663009	G	A	0.730444	Frequency of stair climbing in last 4 weeks || id:ukb-b-298	TRUE	reported	igd
458309	42889017	1.29999e-08	18	0.00291583	0.0165622	ukb-b-298	rs11082442	G	C	0.320353	Frequency of stair climbing in last 4 weeks || id:ukb-b-298	TRUE	reported	igd
458309	53429655	4e-08	18	0.00349296	0.019178	ukb-b-298	rs4800998	A	T	0.185116	Frequency of stair climbing in last 4 weeks || id:ukb-b-298	TRUE	reported	igd
458309	56864853	2.59998e-06	19	0.00370574	-0.0174313	ukb-b-298	rs59844254	C	T	0.173216	Frequency of stair climbing in last 4 weeks || id:ukb-b-298	TRUE	reported	igd
458309	18669987	8.50002e-07	19	0.00370835	0.0182565	ukb-b-298	rs3803916	A	G	0.162218	Frequency of stair climbing in last 4 weeks || id:ukb-b-298	TRUE	reported	igd
458309	7183728	2.69998e-06	20	0.00821392	0.0385264	ukb-b-298	rs117171497	T	G	0.027952	Frequency of stair climbing in last 4 weeks || id:ukb-b-298	TRUE	reported	igd
458309	25409868	1.40001e-06	20	0.00789124	-0.0381095	ukb-b-298	rs145374506	T	C	0.032319	Frequency of stair climbing in last 4 weeks || id:ukb-b-298	TRUE	reported	igd
458309	14746152	3.59998e-06	20	0.00290818	0.0134779	ukb-b-298	rs204107	A	C	0.672587	Frequency of stair climbing in last 4 weeks || id:ukb-b-298	TRUE	reported	igd
458309	37375758	9.40005e-06	22	0.00394152	-0.0174646	ukb-b-298	rs5756438	G	A	0.136707	Frequency of stair climbing in last 4 weeks || id:ukb-b-298	TRUE	reported	igd
458309	48622651	1.5e-07	22	0.00295119	0.0155169	ukb-b-298	rs1883133	T	C	0.685695	Frequency of stair climbing in last 4 weeks || id:ukb-b-298	TRUE	reported	igd

## Sheet: ukb-a-327
pval.exposure	pos.exposure	beta.exposure	samplesize.exposure	se.exposure	chr.exposure	id.exposure	SNP	effect_allele.exposure	other_allele.exposure	eaf.exposure	exposure	mr_keep.exposure	pval_origin.exposure	data_source.exposure
2.69476e-06	26123213	0.0226639	82755	0.00482916	1	ukb-a-327	rs74644097	A	G	0.0121471	Type of tobacco previously smoked || id:ukb-a-327	TRUE	reported	igd
2.9407e-06	231552862	0.0284984	82755	0.00609561	2	ukb-a-327	rs76571647	C	G	0.00769724	Type of tobacco previously smoked || id:ukb-a-327	TRUE	reported	igd
8.74964e-06	5933450	0.00999077	82755	0.00224701	2	ukb-a-327	rs4668773	G	A	0.0557549	Type of tobacco previously smoked || id:ukb-a-327	TRUE	reported	igd
1.28437e-06	173874587	-0.0133776	82755	0.00276254	2	ukb-a-327	rs62175772	C	T	0.0362205	Type of tobacco previously smoked || id:ukb-a-327	TRUE	reported	igd
1.41615e-06	121157485	-0.00672792	82755	0.00139494	2	ukb-a-327	rs73949122	G	C	0.161156	Type of tobacco previously smoked || id:ukb-a-327	TRUE	reported	igd
6.04116e-06	149914581	0.0128383	82755	0.00283704	3	ukb-a-327	rs116341924	C	A	0.0341386	Type of tobacco previously smoked || id:ukb-a-327	TRUE	reported	igd
8.65725e-06	14645771	-0.00463685	82755	0.00104233	3	ukb-a-327	rs7633084	C	T	0.521865	Type of tobacco previously smoked || id:ukb-a-327	TRUE	reported	igd
3.20487e-06	60187613	-0.00484527	82755	0.0010403	3	ukb-a-327	rs213302	C	T	0.448203	Type of tobacco previously smoked || id:ukb-a-327	TRUE	reported	igd
2.5841e-06	76749354	0.0177062	82755	0.0037659	4	ukb-a-327	rs140932685	T	C	0.0195552	Type of tobacco previously smoked || id:ukb-a-327	TRUE	reported	igd
6.5016e-06	30007634	0.0134993	82755	0.00299341	5	ukb-a-327	rs62349158	T	A	0.0298399	Type of tobacco previously smoked || id:ukb-a-327	TRUE	reported	igd
8.95117e-07	162169968	0.0129043	82755	0.00262616	6	ukb-a-327	rs75646920	T	C	0.0396784	Type of tobacco previously smoked || id:ukb-a-327	TRUE	reported	igd
4.23526e-06	116090609	-0.00474645	82755	0.00103188	6	ukb-a-327	rs3927605	T	C	0.560805	Type of tobacco previously smoked || id:ukb-a-327	TRUE	reported	igd
3.54699e-06	23764107	0.0212751	82755	0.00458849	6	ukb-a-327	rs187361033	T	C	0.0131984	Type of tobacco previously smoked || id:ukb-a-327	TRUE	reported	igd
5.4439e-06	72741667	-0.0198757	82755	0.00437097	6	ukb-a-327	rs79528276	G	A	0.014917	Type of tobacco previously smoked || id:ukb-a-327	TRUE	reported	igd
8.70042e-06	21904683	0.0100832	82755	0.00226718	7	ukb-a-327	rs17145742	A	G	0.0547095	Type of tobacco previously smoked || id:ukb-a-327	TRUE	reported	igd
4.93992e-06	132868221	0.00470341	82755	0.00102973	8	ukb-a-327	rs11994131	G	A	0.431916	Type of tobacco previously smoked || id:ukb-a-327	TRUE	reported	igd
3.07851e-06	78163305	0.00598814	82755	0.0012834	9	ukb-a-327	rs10116662	T	C	0.198783	Type of tobacco previously smoked || id:ukb-a-327	TRUE	reported	igd
6.11167e-06	126497262	-0.00542613	82755	0.00119973	9	ukb-a-327	rs1857393	C	T	0.238659	Type of tobacco previously smoked || id:ukb-a-327	TRUE	reported	igd
9.98665e-06	28013323	-0.0110303	82755	0.00249681	11	ukb-a-327	rs12417122	A	G	0.0433557	Type of tobacco previously smoked || id:ukb-a-327	TRUE	reported	igd
7.85398e-06	42827697	0.00723842	82755	0.00161955	12	ukb-a-327	rs11181503	G	A	0.11174	Type of tobacco previously smoked || id:ukb-a-327	TRUE	reported	igd
6.33228e-06	33218040	0.00547122	82755	0.00121171	15	ukb-a-327	rs998557	C	T	0.234605	Type of tobacco previously smoked || id:ukb-a-327	TRUE	reported	igd
6.93554e-06	74521694	-0.0118386	82755	0.00263318	15	ukb-a-327	rs147864865	T	C	0.0430962	Type of tobacco previously smoked || id:ukb-a-327	TRUE	reported	igd
5.81474e-07	78486309	0.0216218	82755	0.00432639	17	ukb-a-327	rs151326490	T	C	0.0149645	Type of tobacco previously smoked || id:ukb-a-327	TRUE	reported	igd
2.71563e-06	74597198	0.0228232	82755	0.00486473	18	ukb-a-327	rs145422996	A	G	0.0121012	Type of tobacco previously smoked || id:ukb-a-327	TRUE	reported	igd
7.85362e-06	10164318	0.0190432	82755	0.00426079	20	ukb-a-327	rs78854535	G	C	0.014659	Type of tobacco previously smoked || id:ukb-a-327	TRUE	reported	igd
9.08301e-06	45304717	0.00564849	82755	0.0012727	22	ukb-a-327	rs5766178	G	A	0.201575	Type of tobacco previously smoked || id:ukb-a-327	TRUE	reported	igd

[truncated: 276 more sheets: ukb-a-334, ukb-a-335, ukb-b-469, ukb-b-703, ukb-b-845, ukb-b-960, ukb-b-969, ukb-b-1046, ukb-b-1070, ukb-b-1096, ukb-d-1150_1, ukb-d-1150_3, ukb-d-1150_2, ukb-d-1418_3, ukb-d-1418_2, ukb-d-1418_1, ukb-d-1418_5, ukb-d-1418_4, ukb-d-1418_6, ukb-d-1428_2 …]
