# Supplementary material for: Causal Transformer for Learning Embeddings from Structured Medical History Records and Multi-Source Data Integration for Complex Disease Risk Prediction
Source: Interdiscip Sci. 2025 Sep 17;18(2):614–27. doi: 10.1007/s12539-025-00749-9 (PMC13219203; doi:10.1007/s12539-025-00749-9)
Supplement: Supplementary file 3 — (xlsx 3167 KB) [file 12539_2025_749_MOESM3_ESM.xlsx]

## Sheet: ukb-b-43
se.exposure	samplesize.exposure	pos.exposure	beta.exposure	pval.exposure	chr.exposure	id.exposure	SNP	effect_allele.exposure	other_allele.exposure	eaf.exposure	exposure	mr_keep.exposure	pval_origin.exposure	data_source.exposure
0.0193377	148728	32582616	0.102122	1.29999e-07	6	ukb-b-43	rs114933571	G	A	0.011762	|| id:ukb-b-43	TRUE	reported	igd
0.00541336	148728	28796071	-0.0257416	2e-06	6	ukb-b-43	rs3131337	C	G	0.12729	|| id:ukb-b-43	TRUE	reported	igd
0.00379815	148728	71845186	-0.0212974	2.1e-08	16	ukb-b-43	rs12598902	T	C	0.35072	|| id:ukb-b-43	TRUE	reported	igd

## Sheet: ukb-b-151
samplesize.exposure	chr.exposure	beta.exposure	se.exposure	pos.exposure	pval.exposure	id.exposure	SNP	effect_allele.exposure	other_allele.exposure	eaf.exposure	exposure	mr_keep.exposure	pval_origin.exposure	data_source.exposure
440512	1	0.0281758	0.00565888	24286885	6.4e-07	ukb-b-151	rs9424346	G	A	0.27488	|| id:ukb-b-151	TRUE	reported	igd
440512	1	-0.0197405	0.00424215	150268461	3.29997e-06	ukb-b-151	rs11811885	A	G	0.386885	|| id:ukb-b-151	TRUE	reported	igd
440512	2	-0.021066	0.00455099	60655679	3.69999e-06	ukb-b-151	rs10490070	G	A	0.290602	|| id:ukb-b-151	TRUE	reported	igd
440512	2	0.0190309	0.00414267	100672692	4.39997e-06	ukb-b-151	rs10209110	T	C	0.501048	|| id:ukb-b-151	TRUE	reported	igd
440512	3	0.0193349	0.00415203	37175150	3.2e-06	ukb-b-151	rs11717310	T	C	0.457162	|| id:ukb-b-151	TRUE	reported	igd
440512	3	0.0281995	0.00435446	84966018	9.3994e-11	ukb-b-151	rs382210	A	G	0.654813	|| id:ukb-b-151	TRUE	reported	igd
440512	5	-0.0204114	0.0042942	60838903	2e-06	ukb-b-151	rs17424296	A	G	0.36987	|| id:ukb-b-151	TRUE	reported	igd
440512	5	0.019491	0.00413617	88160354	2.39999e-06	ukb-b-151	rs56947091	T	C	0.509813	|| id:ukb-b-151	TRUE	reported	igd
440512	6	-0.0347546	0.00580657	26158079	2.19999e-09	ukb-b-151	rs7749823	C	A	0.148802	|| id:ukb-b-151	TRUE	reported	igd
440512	6	-0.0207974	0.00433365	31483415	1.6e-06	ukb-b-151	rs2844494	A	C	0.650226	|| id:ukb-b-151	TRUE	reported	igd
440512	6	-0.0279214	0.00428031	108927842	6.89922e-11	ukb-b-151	rs2764261	G	A	0.625721	|| id:ukb-b-151	TRUE	reported	igd
440512	7	-0.0321138	0.0042469	133581873	4.00037e-14	ukb-b-151	rs6955240	A	G	0.390141	|| id:ukb-b-151	TRUE	reported	igd
440512	7	0.0194979	0.00420446	50228581	3.50002e-06	ukb-b-151	rs921915	C	T	0.587533	|| id:ukb-b-151	TRUE	reported	igd
440512	9	0.0250295	0.00426871	33791164	4.49997e-09	ukb-b-151	rs2005617	C	T	0.625353	|| id:ukb-b-151	TRUE	reported	igd
440512	10	-0.019659	0.00417153	99769388	2.39999e-06	ukb-b-151	rs577525	C	T	0.561904	|| id:ukb-b-151	TRUE	reported	igd
440512	10	0.0273454	0.00463188	22032942	3.59998e-09	ukb-b-151	rs7072776	G	A	0.721546	|| id:ukb-b-151	TRUE	reported	igd
440512	11	-0.0205617	0.00425215	28615699	1.29999e-06	ukb-b-151	rs2582896	G	A	0.381413	|| id:ukb-b-151	TRUE	reported	igd
440512	11	-0.0231116	0.00517026	66104993	7.79992e-06	ukb-b-151	rs3116068	T	C	0.20373	|| id:ukb-b-151	TRUE	reported	igd
440512	14	-0.0243261	0.00492686	29684521	7.90005e-07	ukb-b-151	rs1569980	C	T	0.771634	|| id:ukb-b-151	TRUE	reported	igd
440512	14	0.0245002	0.00482076	103057511	3.69999e-07	ukb-b-151	rs4906229	C	A	0.754891	|| id:ukb-b-151	TRUE	reported	igd
440512	15	0.0215563	0.00425213	74353561	4e-07	ukb-b-151	rs4886868	G	T	0.585609	|| id:ukb-b-151	TRUE	reported	igd
440512	16	-0.0314369	0.00695177	89691045	6.1e-06	ukb-b-151	rs34323930	T	C	0.099183	|| id:ukb-b-151	TRUE	reported	igd
440512	19	0.0188902	0.00413819	17842620	5e-06	ukb-b-151	rs12984126	G	A	0.497003	|| id:ukb-b-151	TRUE	reported	igd
440512	19	0.0388724	0.00572786	45411941	1.10002e-11	ukb-b-151	rs429358	C	T	0.154178	|| id:ukb-b-151	TRUE	reported	igd

## Sheet: ukb-b-217
beta.exposure	chr.exposure	se.exposure	pos.exposure	pval.exposure	samplesize.exposure	id.exposure	SNP	effect_allele.exposure	other_allele.exposure	eaf.exposure	exposure	mr_keep.exposure	pval_origin.exposure	data_source.exposure

## Sheet: ukb-b-223
chr.exposure	pos.exposure	pval.exposure	se.exposure	beta.exposure	samplesize.exposure	id.exposure	SNP	effect_allele.exposure	other_allele.exposure	eaf.exposure	exposure	mr_keep.exposure	pval_origin.exposure	data_source.exposure
1	32203218	8.50002e-06	0.00201425	0.00896858	462434	ukb-b-223	rs2271932	A	C	0.091338	|| id:ukb-b-223	TRUE	reported	igd
1	96175101	8.09991e-07	0.00113879	0.00561682	462434	ukb-b-223	rs1931263	T	G	0.489678	|| id:ukb-b-223	TRUE	reported	igd
1	44037685	5.69994e-09	0.00123869	0.00721497	462434	ukb-b-223	rs3001723	A	G	0.301175	|| id:ukb-b-223	TRUE	reported	igd
1	50612250	1.79999e-06	0.00140182	0.00669474	462434	ukb-b-223	rs10458563	G	A	0.208702	|| id:ukb-b-223	TRUE	reported	igd
1	201797696	1.79999e-06	0.0011405	-0.00544658	462434	ukb-b-223	rs10920259	C	T	0.504493	|| id:ukb-b-223	TRUE	reported	igd
2	23953454	1.29999e-06	0.00162854	0.00788816	462434	ukb-b-223	rs112187834	A	T	0.142926	|| id:ukb-b-223	TRUE	reported	igd
2	203720745	5e-08	0.00146069	0.0079645	462434	ukb-b-223	rs12693975	A	G	0.813989	|| id:ukb-b-223	TRUE	reported	igd
2	225467840	2.59998e-06	0.00122253	-0.00574444	462434	ukb-b-223	rs111915841	C	G	0.322754	|| id:ukb-b-223	TRUE	reported	igd
2	422144	1.29999e-06	0.00266184	-0.0129022	462434	ukb-b-223	rs62107261	C	T	0.048324	|| id:ukb-b-223	TRUE	reported	igd
2	105994827	1.29999e-08	0.00157156	0.00893084	462434	ukb-b-223	rs28545614	T	C	0.156729	|| id:ukb-b-223	TRUE	reported	igd
2	45154418	2e-08	0.00123291	0.00691663	462434	ukb-b-223	rs7569203	C	A	0.311269	|| id:ukb-b-223	TRUE	reported	igd
3	49145304	4.09996e-08	0.00137006	-0.00751747	462434	ukb-b-223	rs4955411	G	A	0.778828	|| id:ukb-b-223	TRUE	reported	igd
3	130715748	5.80003e-07	0.00158658	0.00792956	462434	ukb-b-223	rs3773814	C	A	0.152382	|| id:ukb-b-223	TRUE	reported	igd
3	85661265	1e-06	0.00122249	-0.00596927	462434	ukb-b-223	rs11928368	T	G	0.328053	|| id:ukb-b-223	TRUE	reported	igd
4	106039325	1.40001e-07	0.00137936	0.00725381	462434	ukb-b-223	rs6533177	A	T	0.778303	|| id:ukb-b-223	TRUE	reported	igd
4	35568903	1.7e-10	0.00148135	0.00945455	462434	ukb-b-223	rs11096777	C	T	0.18038	|| id:ukb-b-223	TRUE	reported	igd
4	123026869	5.39995e-08	0.00125303	0.00681523	462434	ukb-b-223	rs6534338	C	T	0.703576	|| id:ukb-b-223	TRUE	reported	igd
5	133861756	7.69999e-09	0.00115429	-0.00666687	462434	ukb-b-223	rs329120	T	C	0.419332	|| id:ukb-b-223	TRUE	reported	igd
5	166996722	1.7e-10	0.00117745	-0.00751493	462434	ukb-b-223	rs1549212	T	C	0.626264	|| id:ukb-b-223	TRUE	reported	igd
6	111645764	6.19998e-07	0.00155767	-0.00776265	462434	ukb-b-223	rs414763	T	A	0.840566	|| id:ukb-b-223	TRUE	reported	igd
6	26158993	5.19996e-07	0.00117219	-0.00588285	462434	ukb-b-223	rs1009181	C	T	0.377753	|| id:ukb-b-223	TRUE	reported	igd
7	115082406	8.80035e-16	0.00114399	-0.00920045	462434	ukb-b-223	rs12666306	G	A	0.498932	|| id:ukb-b-223	TRUE	reported	igd
7	153489744	2.59998e-09	0.00115122	0.00685392	462434	ukb-b-223	rs6951574	C	T	0.468027	|| id:ukb-b-223	TRUE	reported	igd
7	97695363	1.40001e-07	0.00113701	0.00598012	462434	ukb-b-223	rs705308	A	C	0.472838	|| id:ukb-b-223	TRUE	reported	igd
7	32314690	1.89998e-06	0.00117014	-0.00557806	462434	ukb-b-223	rs7778443	C	T	0.612768	|| id:ukb-b-223	TRUE	reported	igd
7	114145525	8.9e-08	0.00116314	0.00622032	462434	ukb-b-223	rs6466488	A	G	0.594497	|| id:ukb-b-223	TRUE	reported	igd
7	117543063	6.89922e-11	0.00114226	0.00745097	462434	ukb-b-223	rs7807019	G	A	0.459691	|| id:ukb-b-223	TRUE	reported	igd
8	77031661	1.40001e-06	0.0012538	-0.00605418	462434	ukb-b-223	rs7006787	A	T	0.698356	|| id:ukb-b-223	TRUE	reported	igd
8	27426077	1.20005e-12	0.00142501	-0.0101287	462434	ukb-b-223	rs1565735	A	T	0.203149	|| id:ukb-b-223	TRUE	reported	igd
8	9276163	1.89998e-06	0.00122752	0.00584803	462434	ukb-b-223	rs17730481	A	G	0.320647	|| id:ukb-b-223	TRUE	reported	igd
9	128178894	7.79992e-10	0.00116004	0.00713317	462434	ukb-b-223	rs2047502	A	C	0.411335	|| id:ukb-b-223	TRUE	reported	igd
9	136459543	5.00035e-28	0.00179265	0.0196756	462434	ukb-b-223	rs3025316	C	T	0.11429	|| id:ukb-b-223	TRUE	reported	igd
10	106453832	4.09996e-08	0.00116851	-0.00641136	462434	ukb-b-223	rs11596214	A	G	0.406984	|| id:ukb-b-223	TRUE	reported	igd
10	104625237	1.89998e-10	0.00121047	0.00770944	462434	ukb-b-223	rs10786717	G	A	0.329048	|| id:ukb-b-223	TRUE	reported	igd
10	64527697	2.59998e-06	0.00117673	-0.00553448	462434	ukb-b-223	rs10822059	G	T	0.382204	|| id:ukb-b-223	TRUE	reported	igd
10	63559609	1e-08	0.00113776	-0.00651265	462434	ukb-b-223	rs2588978	C	T	0.519271	|| id:ukb-b-223	TRUE	reported	igd
11	17225436	1.6e-08	0.0011636	-0.00657698	462434	ukb-b-223	rs214904	T	C	0.398277	|| id:ukb-b-223	TRUE	reported	igd
11	28604477	4.70002e-07	0.0011695	-0.00589335	462434	ukb-b-223	rs11030382	T	C	0.381336	|| id:ukb-b-223	TRUE	reported	igd
11	27667236	8.19993e-06	0.0012999	0.00579882	462434	ukb-b-223	rs17309874	A	G	0.259592	|| id:ukb-b-223	TRUE	reported	igd
11	112830562	5.90065e-13	0.00117365	0.00845303	462434	ukb-b-223	rs10891481	G	A	0.383657	|| id:ukb-b-223	TRUE	reported	igd
12	120950713	1.40001e-06	0.00141207	0.0068167	462434	ukb-b-223	rs12813930	C	T	0.203719	|| id:ukb-b-223	TRUE	reported	igd
14	30177079	6.29999e-08	0.00115685	0.00625772	462434	ukb-b-223	rs10149845	T	C	0.417711	|| id:ukb-b-223	TRUE	reported	igd
15	78849918	5.99998e-06	0.00135943	-0.00615304	462434	ukb-b-223	rs7173514	T	C	0.229115	|| id:ukb-b-223	TRUE	reported	igd
15	47684936	2.70023e-12	0.00139999	0.00979043	462434	ukb-b-223	rs34488670	C	T	0.21112	|| id:ukb-b-223	TRUE	reported	igd
15	78042708	8.09991e-07	0.0013448	-0.00663337	462434	ukb-b-223	rs55655049	T	C	0.23544	|| id:ukb-b-223	TRUE	reported	igd
16	24727064	6.49995e-06	0.00117506	0.00529982	462434	ukb-b-223	rs7188873	G	A	0.622796	|| id:ukb-b-223	TRUE	reported	igd
16	746611	9.20005e-06	0.00138345	-0.00613629	462434	ukb-b-223	rs11861214	T	G	0.216334	|| id:ukb-b-223	TRUE	reported	igd
17	7795529	1.29999e-06	0.0011543	-0.00559272	462434	ukb-b-223	rs4321249	A	G	0.419582	|| id:ukb-b-223	TRUE	reported	igd
17	27413115	3.2e-07	0.00158576	0.00810282	462434	ukb-b-223	rs60616188	T	C	0.152549	|| id:ukb-b-223	TRUE	reported	igd
18	50863861	5e-06	0.00119626	0.00545988	462434	ukb-b-223	rs62098013	A	G	0.360117	|| id:ukb-b-223	TRUE	reported	igd
18	53207207	2.80001e-08	0.00127089	0.00705403	462434	ukb-b-223	rs1452787	G	A	0.276265	|| id:ukb-b-223	TRUE	reported	igd
19	41353107	4.19952e-28	0.0011517	-0.0126594	462434	ukb-b-223	rs56113850	C	T	0.577585	|| id:ukb-b-223	TRUE	reported	igd
20	62339059	5.30005e-07	0.00120713	0.00605493	462434	ukb-b-223	rs6062498	G	C	0.666408	|| id:ukb-b-223	TRUE	reported	igd
20	61986787	7.00003e-14	0.00223905	0.0167647	462434	ukb-b-223	rs4809542	G	C	0.069874	|| id:ukb-b-223	TRUE	reported	igd
22	40720963	3.09999e-06	0.00116169	0.00542195	462434	ukb-b-223	rs139915	T	C	0.579479	|| id:ukb-b-223	TRUE	reported	igd
22	41854446	1.2e-10	0.00128174	0.00825078	462434	ukb-b-223	rs9607805	T	C	0.726456	|| id:ukb-b-223	TRUE	reported	igd

## Sheet: ukb-a-224
pval.exposure	chr.exposure	samplesize.exposure	pos.exposure	beta.exposure	se.exposure	id.exposure	SNP	effect_allele.exposure	other_allele.exposure	eaf.exposure	exposure	mr_keep.exposure	pval_origin.exposure	data_source.exposure
1.24194e-08	1	336024	72996189	-0.00748451	0.00131445	ukb-a-224	rs782267	A	G	0.266802	|| id:ukb-a-224	TRUE	reported	igd
1.78271e-07	1	336024	155142883	0.00607138	0.00116292	ukb-a-224	rs4971088	A	T	0.488379	|| id:ukb-a-224	TRUE	reported	igd
8.89959e-06	2	336024	60495038	0.00524692	0.0011811	ukb-a-224	rs4671379	C	T	0.584392	|| id:ukb-a-224	TRUE	reported	igd
7.04628e-07	2	336024	45154908	0.00579807	0.00116892	ukb-a-224	rs528301	A	G	0.552046	|| id:ukb-a-224	TRUE	reported	igd
2.1702e-14	2	336024	146114071	-0.00890917	0.00116605	ukb-a-224	rs7596680	G	C	0.533062	|| id:ukb-a-224	TRUE	reported	igd
2.24528e-10	2	336024	104098057	0.00739726	0.00116607	ukb-a-224	rs1579548	A	G	0.456635	|| id:ukb-a-224	TRUE	reported	igd
4.69775e-06	2	336024	182139508	0.00552226	0.00120628	ukb-a-224	rs6734311	A	T	0.628896	|| id:ukb-a-224	TRUE	reported	igd
1.40304e-10	2	336024	162854908	-0.00757982	0.00118144	ukb-a-224	rs2287509	T	G	0.572769	|| id:ukb-a-224	TRUE	reported	igd
6.96466e-06	3	336024	93986371	-0.005229	0.00116333	ukb-a-224	rs2034768	G	A	0.512181	|| id:ukb-a-224	TRUE	reported	igd
1.67494e-13	3	336024	85588205	-0.00887109	0.00120322	ukb-a-224	rs35438712	C	T	0.628611	|| id:ukb-a-224	TRUE	reported	igd
2.05414e-08	3	336024	117641724	-0.00916616	0.00163462	ukb-a-224	rs57945129	T	C	0.149521	|| id:ukb-a-224	TRUE	reported	igd
5.17523e-06	3	336024	128976451	0.00927627	0.00203533	ukb-a-224	rs62266876	G	C	0.089898	|| id:ukb-a-224	TRUE	reported	igd
3.22448e-06	5	336024	111040822	0.0101227	0.00217409	ukb-a-224	rs56403704	T	A	0.0777701	|| id:ukb-a-224	TRUE	reported	igd
4.60426e-07	6	336024	32145707	-0.00604502	0.00119888	ukb-a-224	rs2269423	C	A	0.621803	|| id:ukb-a-224	TRUE	reported	igd
5.34995e-07	6	336024	98751680	0.00658208	0.00131289	ukb-a-224	rs9375371	A	G	0.268942	|| id:ukb-a-224	TRUE	reported	igd
9.39074e-11	6	336024	111653167	-0.0097611	0.00150712	ukb-a-224	rs459809	C	T	0.81767	|| id:ukb-a-224	TRUE	reported	igd
7.82168e-07	6	336024	50931059	-0.00947105	0.00191727	ukb-a-224	rs9381919	T	G	0.102715	|| id:ukb-a-224	TRUE	reported	igd
3.40973e-06	7	336024	1701824	-0.00571466	0.0012304	ukb-a-224	rs6948843	A	G	0.340818	|| id:ukb-a-224	TRUE	reported	igd
7.04969e-10	7	336024	3492208	-0.007206	0.00116883	ukb-a-224	rs2178630	C	T	0.536747	|| id:ukb-a-224	TRUE	reported	igd
3.25762e-07	8	336024	10153082	-0.00660953	0.00129396	ukb-a-224	rs17151637	T	C	0.280807	|| id:ukb-a-224	TRUE	reported	igd
9.24911e-09	8	336024	92775372	-0.00678601	0.00118139	ukb-a-224	rs10956808	G	T	0.421431	|| id:ukb-a-224	TRUE	reported	igd
2.58357e-08	9	336024	102081831	-0.00652121	0.00117126	ukb-a-224	rs323737	G	A	0.443295	|| id:ukb-a-224	TRUE	reported	igd
9.06233e-08	10	336024	104643241	0.00710875	0.00133005	ukb-a-224	rs12783782	A	G	0.256866	|| id:ukb-a-224	TRUE	reported	igd
3.19345e-07	11	336024	59189233	0.00632623	0.00123758	ukb-a-224	rs9988851	C	G	0.670122	|| id:ukb-a-224	TRUE	reported	igd
7.76176e-10	11	336024	132203816	0.00732363	0.00119085	ukb-a-224	rs540356	A	C	0.415565	|| id:ukb-a-224	TRUE	reported	igd
5.51061e-23	11	336024	112851068	0.011806	0.00119584	ukb-a-224	rs2155290	G	C	0.382697	|| id:ukb-a-224	TRUE	reported	igd
3.71938e-06	11	336024	27679916	-0.0068594	0.00148262	ukb-a-224	rs6265	T	C	0.189726	|| id:ukb-a-224	TRUE	reported	igd
1.13284e-10	12	336024	111973358	-0.00752516	0.001167	ukb-a-224	rs597808	G	A	0.516619	|| id:ukb-a-224	TRUE	reported	igd
4.43915e-08	15	336024	89906128	-0.00650759	0.00118913	ukb-a-224	rs62022629	T	G	0.400003	|| id:ukb-a-224	TRUE	reported	igd
3.00435e-06	15	336024	67854241	0.00551693	0.0011812	ukb-a-224	rs16951001	T	G	0.417857	|| id:ukb-a-224	TRUE	reported	igd
1.60066e-07	16	336024	69777246	-0.0061958	0.00118225	ukb-a-224	rs12924052	C	T	0.588071	|| id:ukb-a-224	TRUE	reported	igd
3.48041e-06	17	336024	77781725	-0.00539578	0.00116281	ukb-a-224	rs745570	G	A	0.515193	|| id:ukb-a-224	TRUE	reported	igd
7.84892e-08	17	336024	51891405	-0.00765155	0.00142469	ukb-a-224	rs7216173	T	A	0.780742	|| id:ukb-a-224	TRUE	reported	igd
2.13408e-06	17	336024	2211343	-0.00610269	0.00128738	ukb-a-224	rs393362	T	A	0.296856	|| id:ukb-a-224	TRUE	reported	igd
1.97688e-08	17	336024	50174076	-0.00672696	0.00119822	ukb-a-224	rs1503055	A	C	0.382116	|| id:ukb-a-224	TRUE	reported	igd
2.31958e-06	18	336024	21165163	0.00584012	0.00123641	ukb-a-224	rs1623003	T	C	0.663953	|| id:ukb-a-224	TRUE	reported	igd
6.04296e-06	19	336024	41332832	0.00587372	0.00129807	ukb-a-224	rs73048932	G	A	0.281501	|| id:ukb-a-224	TRUE	reported	igd
3.27793e-06	19	336024	13006687	0.00555042	0.00119295	ukb-a-224	rs12151303	A	G	0.39087	|| id:ukb-a-224	TRUE	reported	igd

## Sheet: ukb-a-225
se.exposure	beta.exposure	pos.exposure	chr.exposure	pval.exposure	samplesize.exposure	id.exposure	SNP	effect_allele.exposure	other_allele.exposure	eaf.exposure	exposure	mr_keep.exposure	pval_origin.exposure	data_source.exposure
0.00243296	0.0110771	152893891	1	5.29164e-06	336024	ukb-a-225	rs61815704	G	C	0.0239295	|| id:ukb-a-225	TRUE	reported	igd
0.000800413	-0.00531356	44076019	1	3.17322e-11	336024	ukb-a-225	rs11210887	A	G	0.700334	|| id:ukb-a-225	TRUE	reported	igd
0.000771249	0.00364145	32849207	2	2.34212e-06	336024	ukb-a-225	rs6723226	G	A	0.347424	|| id:ukb-a-225	TRUE	reported	igd
0.000798965	0.00433398	45154229	2	5.81594e-08	336024	ukb-a-225	rs7568987	G	A	0.306854	|| id:ukb-a-225	TRUE	reported	igd
0.000858461	-0.00446888	146146094	2	1.93397e-07	336024	ukb-a-225	rs55867253	A	G	0.24045	|| id:ukb-a-225	TRUE	reported	igd
0.00100998	0.00455168	105994827	2	6.58628e-06	336024	ukb-a-225	rs28545614	T	C	0.157963	|| id:ukb-a-225	TRUE	reported	igd
0.000817379	-0.00364907	39306219	3	8.03378e-06	336024	ukb-a-225	rs11710546	A	G	0.281872	|| id:ukb-a-225	TRUE	reported	igd
0.00102035	0.005896	130715748	3	7.54831e-09	336024	ukb-a-225	rs3773814	C	A	0.153285	|| id:ukb-a-225	TRUE	reported	igd
0.000804776	-0.00379553	86183716	3	2.40315e-06	336024	ukb-a-225	rs56262138	A	T	0.309122	|| id:ukb-a-225	TRUE	reported	igd
0.000951044	0.00543313	35568903	4	1.11217e-08	336024	ukb-a-225	rs11096777	C	T	0.182487	|| id:ukb-a-225	TRUE	reported	igd
0.00121233	-0.00542419	87818045	5	7.67255e-06	336024	ukb-a-225	rs17420814	C	T	0.10405	|| id:ukb-a-225	TRUE	reported	igd
0.000739984	0.00424503	165696842	5	9.66496e-09	336024	ukb-a-225	rs7726560	T	G	0.438569	|| id:ukb-a-225	TRUE	reported	igd
0.000744456	-0.00356895	133861756	5	1.63527e-06	336024	ukb-a-225	rs329120	T	C	0.418161	|| id:ukb-a-225	TRUE	reported	igd
0.000764953	-0.00526897	166997007	5	5.67022e-12	336024	ukb-a-225	rs1549214	C	T	0.640579	|| id:ukb-a-225	TRUE	reported	igd
0.000746667	-0.00350652	164482836	6	2.65118e-06	336024	ukb-a-225	rs736661	G	A	0.406229	|| id:ukb-a-225	TRUE	reported	igd
0.00074186	-0.00357427	26255451	6	1.45081e-06	336024	ukb-a-225	rs6935954	G	A	0.575276	|| id:ukb-a-225	TRUE	reported	igd
0.00077112	-0.00377101	111935682	6	1.00728e-06	336024	ukb-a-225	rs6926543	T	G	0.63205	|| id:ukb-a-225	TRUE	reported	igd
0.000735268	-0.00472855	115060209	7	1.26894e-10	336024	ukb-a-225	rs62474713	A	G	0.498591	|| id:ukb-a-225	TRUE	reported	igd
0.000742092	0.00395078	153489744	7	1.01665e-07	336024	ukb-a-225	rs6951574	C	T	0.471328	|| id:ukb-a-225	TRUE	reported	igd
0.000736865	0.00368038	117543063	7	5.89726e-07	336024	ukb-a-225	rs7807019	G	A	0.460379	|| id:ukb-a-225	TRUE	reported	igd
0.000735707	-0.00413992	9793601	8	1.83371e-08	336024	ukb-a-225	rs483916	C	A	0.517398	|| id:ukb-a-225	TRUE	reported	igd
0.000924371	-0.00591439	27415350	8	1.57333e-10	336024	ukb-a-225	rs73227362	C	A	0.195714	|| id:ukb-a-225	TRUE	reported	igd
0.000855378	-0.00417417	109150784	9	1.06179e-06	336024	ukb-a-225	rs2135745	G	C	0.753229	|| id:ukb-a-225	TRUE	reported	igd
0.00116543	0.0105977	136463019	9	9.65384e-20	336024	ukb-a-225	rs113382419	A	C	0.11211	|| id:ukb-a-225	TRUE	reported	igd
0.000750989	0.00353994	128471924	9	2.43344e-06	336024	ukb-a-225	rs13296519	T	G	0.394122	|| id:ukb-a-225	TRUE	reported	igd
0.000732707	-0.0037359	63559609	10	3.42066e-07	336024	ukb-a-225	rs2588978	C	T	0.51914	|| id:ukb-a-225	TRUE	reported	igd
0.000842104	0.00421699	102645384	10	5.51163e-07	336024	ukb-a-225	rs7901791	G	C	0.744697	|| id:ukb-a-225	TRUE	reported	igd
0.000880144	0.00501328	104634956	10	1.22769e-08	336024	ukb-a-225	rs12764049	G	A	0.223955	|| id:ukb-a-225	TRUE	reported	igd
0.000820228	-0.00420187	17057774	11	3.01183e-07	336024	ukb-a-225	rs6486348	C	T	0.28008	|| id:ukb-a-225	TRUE	reported	igd
0.00076822	-0.00382255	47655752	11	6.4992e-07	336024	ukb-a-225	rs4752857	T	C	0.350134	|| id:ukb-a-225	TRUE	reported	igd
0.000757104	0.00455662	112830562	11	1.76234e-09	336024	ukb-a-225	rs10891481	G	A	0.382581	|| id:ukb-a-225	TRUE	reported	igd
0.000744812	0.00352396	84110605	12	2.23131e-06	336024	ukb-a-225	rs2403116	G	A	0.57746	|| id:ukb-a-225	TRUE	reported	igd
0.000920532	0.00421345	102394872	12	4.71433e-06	336024	ukb-a-225	rs2373564	T	A	0.201666	|| id:ukb-a-225	TRUE	reported	igd
0.00075377	0.00358444	69701863	14	1.98189e-06	336024	ukb-a-225	rs4243633	A	C	0.614532	|| id:ukb-a-225	TRUE	reported	igd
0.00124929	0.00578687	23903952	14	3.6206e-06	336024	ukb-a-225	rs2239577	G	C	0.096704	|| id:ukb-a-225	TRUE	reported	igd
0.000742452	0.00347947	24726237	16	2.7808e-06	336024	ukb-a-225	rs12103006	G	A	0.570767	|| id:ukb-a-225	TRUE	reported	igd
0.000994283	0.00443149	27564013	17	8.31553e-06	336024	ukb-a-225	rs112178027	T	C	0.168097	|| id:ukb-a-225	TRUE	reported	igd
0.000832932	0.00414555	65885911	17	6.45907e-07	336024	ukb-a-225	rs11079710	T	C	0.263755	|| id:ukb-a-225	TRUE	reported	igd
0.000821607	0.0041817	53207207	18	3.58897e-07	336024	ukb-a-225	rs1452787	G	A	0.274378	|| id:ukb-a-225	TRUE	reported	igd
0.00181716	-0.00867448	74983055	18	1.80992e-06	336024	ukb-a-225	rs8097893	G	A	0.0426692	|| id:ukb-a-225	TRUE	reported	igd
0.000742157	-0.00580421	41353107	19	5.26623e-15	336024	ukb-a-225	rs56113850	C	T	0.577736	|| id:ukb-a-225	TRUE	reported	igd
0.00136246	0.00693148	61983934	20	3.63095e-07	336024	ukb-a-225	rs45577732	G	C	0.079032	|| id:ukb-a-225	TRUE	reported	igd
0.000776841	0.00389338	62348460	20	5.39473e-07	336024	ukb-a-225	rs4809329	T	C	0.666408	|| id:ukb-a-225	TRUE	reported	igd
0.000826829	0.00469289	41854446	22	1.38185e-08	336024	ukb-a-225	rs9607805	T	C	0.727753	|| id:ukb-a-225	TRUE	reported	igd

## Sheet: ukb-a-226
beta.exposure	chr.exposure	se.exposure	samplesize.exposure	pos.exposure	pval.exposure	id.exposure	SNP	effect_allele.exposure	other_allele.exposure	eaf.exposure	exposure	mr_keep.exposure	pval_origin.exposure	data_source.exposure
0.00193277	3	0.000435545	336965	85599918	9.1006e-06	ukb-a-226	rs6783137	T	C	0.628365	|| id:ukb-a-226	TRUE	reported	igd
-0.0129547	4	0.00142139	336965	100239319	7.97444e-20	ukb-a-226	rs1229984	C	T	0.977549	|| id:ukb-a-226	TRUE	reported	igd
0.00202962	5	0.000428567	336965	88019474	2.18253e-06	ukb-a-226	rs42850	A	G	0.589655	|| id:ukb-a-226	TRUE	reported	igd

## Sheet: ukb-a-227
pval.exposure	beta.exposure	samplesize.exposure	pos.exposure	chr.exposure	se.exposure	id.exposure	SNP	effect_allele.exposure	other_allele.exposure	eaf.exposure	exposure	mr_keep.exposure	pval_origin.exposure	data_source.exposure

## Sheet: ukb-b-298
samplesize.exposure	pos.exposure	pval.exposure	chr.exposure	se.exposure	beta.exposure	id.exposure	SNP	effect_allele.exposure	other_allele.exposure	eaf.exposure	exposure	mr_keep.exposure	pval_origin.exposure	data_source.exposure
458309	1695462	8.50002e-07	1	0.00274047	0.0134941	ukb-b-298	rs4648629	A	C	0.433498	|| id:ukb-b-298	TRUE	reported	igd
458309	62579891	3.50002e-08	1	0.00475182	0.0261926	ukb-b-298	rs12140153	T	G	0.094266	|| id:ukb-b-298	TRUE	reported	igd
458309	44310744	1.5e-06	1	0.0030328	0.0145858	ukb-b-298	rs12723279	T	C	0.726694	|| id:ukb-b-298	TRUE	reported	igd
458309	10977585	3.09999e-08	2	0.00414068	0.0229312	ukb-b-298	rs76076331	T	C	0.123524	|| id:ukb-b-298	TRUE	reported	igd
458309	60779840	1.29999e-08	2	0.00299853	0.0170584	ukb-b-298	rs7577014	G	A	0.705768	|| id:ukb-b-298	TRUE	reported	igd
458309	100820431	4.49997e-08	2	0.00277881	0.0152018	ukb-b-298	rs11689201	G	A	0.395119	|| id:ukb-b-298	TRUE	reported	igd
458309	182005326	9.49992e-06	2	0.00331693	-0.0146918	ukb-b-298	rs34825850	A	C	0.211834	|| id:ukb-b-298	TRUE	reported	igd
458309	25176200	1.7e-06	2	0.00270792	0.0129731	ukb-b-298	rs754536	T	C	0.493767	|| id:ukb-b-298	TRUE	reported	igd
458309	49745677	2.90001e-09	3	0.00270714	0.0160763	ukb-b-298	rs4855841	A	G	0.500504	|| id:ukb-b-298	TRUE	reported	igd
458309	15648004	2.69998e-08	3	0.0027078	-0.0150612	ukb-b-298	rs7651039	C	T	0.518463	|| id:ukb-b-298	TRUE	reported	igd
458309	106217349	1.09999e-07	4	0.00275489	-0.0146327	ukb-b-298	rs2647239	G	A	0.428388	|| id:ukb-b-298	TRUE	reported	igd
458309	25342606	2.90001e-07	4	0.00327136	0.0167758	ukb-b-298	rs56203712	G	A	0.233802	|| id:ukb-b-298	TRUE	reported	igd
458309	60095272	7.90005e-10	5	0.00272754	0.0167671	ukb-b-298	rs6449503	A	G	0.495683	|| id:ukb-b-298	TRUE	reported	igd
458309	176906252	5.39995e-07	5	0.00279252	-0.0139952	ukb-b-298	rs2630762	A	G	0.544607	|| id:ukb-b-298	TRUE	reported	igd
458309	88090295	2.30001e-08	6	0.00271782	0.0151784	ukb-b-298	rs7747129	C	G	0.470965	|| id:ukb-b-298	TRUE	reported	igd
458309	26167710	1.2e-07	6	0.00326487	0.0172671	ukb-b-298	rs4486004	T	G	0.220956	|| id:ukb-b-298	TRUE	reported	igd
458309	28223731	5.1e-08	6	0.00274314	-0.0149419	ukb-b-298	rs12214383	C	T	0.577014	|| id:ukb-b-298	TRUE	reported	igd
458309	1791832	7.49998e-06	9	0.00317191	0.0142034	ukb-b-298	rs10963297	G	C	0.238931	|| id:ukb-b-298	TRUE	reported	igd
458309	65193018	1.29999e-06	10	0.00303298	-0.014689	ukb-b-298	rs111346856	A	G	0.275095	|| id:ukb-b-298	TRUE	reported	igd
458309	104786313	7.79992e-08	10	0.00294379	-0.0158122	ukb-b-298	rs4917992	A	G	0.305931	|| id:ukb-b-298	TRUE	reported	igd
458309	43732950	6.4e-07	10	0.00294745	-0.0146721	ukb-b-298	rs11238484	A	G	0.304567	|| id:ukb-b-298	TRUE	reported	igd
458309	27701365	4.60002e-09	11	0.00308686	-0.0180921	ukb-b-298	rs10835211	A	G	0.259537	|| id:ukb-b-298	TRUE	reported	igd
458309	77497666	2.99999e-06	14	0.00289854	-0.0135485	ukb-b-298	rs6574349	A	G	0.32053	|| id:ukb-b-298	TRUE	reported	igd
458309	104104759	1.59993e-11	14	0.00280435	0.018892	ukb-b-298	rs58133129	G	A	0.373113	|| id:ukb-b-298	TRUE	reported	igd
458309	74102450	2.90001e-07	15	0.00273155	0.0140048	ukb-b-298	rs4886643	T	C	0.481742	|| id:ukb-b-298	TRUE	reported	igd
458309	67937755	2.69998e-07	15	0.00276155	-0.0142011	ukb-b-298	rs11637027	T	G	0.601419	|| id:ukb-b-298	TRUE	reported	igd
458309	69940361	5.60003e-06	16	0.00278264	-0.0126336	ukb-b-298	rs11075747	A	G	0.386042	|| id:ukb-b-298	TRUE	reported	igd
458309	43828764	1e-06	17	0.00348872	0.0170544	ukb-b-298	rs79172804	A	G	0.191197	|| id:ukb-b-298	TRUE	reported	igd
458309	62021568	6.80002e-07	17	0.00355137	0.0176387	ukb-b-298	rs2877372	C	T	0.177882	|| id:ukb-b-298	TRUE	reported	igd
458309	45411941	7.49998e-08	19	0.00375107	0.0201724	ukb-b-298	rs429358	C	T	0.154141	|| id:ukb-b-298	TRUE	reported	igd
458309	4040011	3.59998e-06	19	0.00364001	0.0168553	ukb-b-298	rs10401462	T	C	0.171273	|| id:ukb-b-298	TRUE	reported	igd
458309	31844373	6.29999e-06	22	0.00271984	-0.0122831	ukb-b-298	rs2012451	C	A	0.463804	|| id:ukb-b-298	TRUE	reported	igd

## Sheet: ukb-a-327
pval.exposure	pos.exposure	beta.exposure	samplesize.exposure	se.exposure	chr.exposure	id.exposure	SNP	effect_allele.exposure	other_allele.exposure	eaf.exposure	exposure	mr_keep.exposure	pval_origin.exposure	data_source.exposure
6.22816e-06	225292912	-0.00475755	82755	0.00105284	2	ukb-a-327	rs4674898	G	A	0.413447	|| id:ukb-a-327	TRUE	reported	igd
2.1169e-07	31251011	0.0257135	82755	0.00495519	6	ukb-a-327	rs182572652	A	G	0.0111329	|| id:ukb-a-327	TRUE	reported	igd
4.84596e-06	139367	0.00532654	82755	0.00116512	16	ukb-a-327	rs2239296	A	G	0.677491	|| id:ukb-a-327	TRUE	reported	igd

[truncated: 276 more sheets: ukb-a-334, ukb-a-335, ukb-b-469, ukb-b-703, ukb-b-845, ukb-b-960, ukb-b-969, ukb-b-1046, ukb-b-1070, ukb-b-1096, ukb-d-1150_1, ukb-d-1150_3, ukb-d-1150_2, ukb-d-1418_3, ukb-d-1418_2, ukb-d-1418_1, ukb-d-1418_5, ukb-d-1418_4, ukb-d-1418_6, ukb-d-1428_2 …]
