# Supplementary material for: Causal Transformer for Learning Embeddings from Structured Medical History Records and Multi-Source Data Integration for Complex Disease Risk Prediction
Source: Interdiscip Sci. 2025 Sep 17;18(2):614–27. doi: 10.1007/s12539-025-00749-9 (PMC13219203; doi:10.1007/s12539-025-00749-9)
Supplement: Supplementary file 4 — (xlsx 45 KB) [file 12539_2025_749_MOESM4_ESM.xlsx]

## Sheet: CAD-causation_phenotypes_ivw
exposure	exposure.type	exposure.id	outcome	mr1_estimate	mr1_cilower	mr1_ciupper	mr1_se	mr1_pval	mr2_estimate	mr2_cilower	mr2_ciupper	mr2_se	mr2_pval	meta.estimate	meta.se	meta.cilower	meta.ciupper	meta.p	meta.I2	meta.hetero.p
Alcohol intake frequency.	Alcohol	ukb-b-5779	CAD	0.159999	0.0824836	0.237515	0.0395495	5.22e-05	0.173582	0.0833778	0.263787	0.0460236	0.000162206	0.165769	0.0299958	0.106978	0.22456	3.27e-08	0	0.822882
Alcohol usually taken with meals	Alcohol	ukb-b-16878	CAD	-0.453769	-0.706667	-0.200871	0.129032	0.00043691	-0.558093	-0.804015	-0.312172	0.125472	8.67e-06	-0.50739	0.0899544	-0.683697	-0.331082	1.7e-08	0	0.562153
Average weekly red wine intake	Alcohol	ukb-b-5239	CAD	-0.188034	-0.34856	-0.0275091	0.0819022	0.0216849	-0.284373	-0.495402	-0.0733437	0.10767	0.00826241	-0.223346	0.0651861	-0.351109	-0.0955839	0.000611892	0	0.47638
Average weekly spirits intake	Alcohol	ukb-b-1707	CAD	0.23834	0.0179352	0.458745	0.112454	0.0340522	0.32965	0.0554444	0.603855	0.139903	0.0184596	0.274179	0.087649	0.10239	0.445968	0.00175912	0	0.610962
Alcohol drinker status: Previous	Alcohol	ukb-a-227	CAD	1.48751	-0.0757693	3.05079	0.797607	0.0621859	2.0035	0.464554	3.54244	0.785189	0.0107226	1.74955	0.559551	0.652851	2.84625	0.00176777	0	0.644788
Alcohol drinker status: Current	Alcohol	ukb-d-20117_2	CAD	-0.97756	-1.93559	-0.0195264	0.488802	0.0455098	-1.14218	-2.39546	0.111099	0.63944	0.0740636	-1.03828	0.388337	-1.7994	-0.27715	0.00750311	0	0.837939
Systolic blood pressure, automated reading	Blood pressure	ukb-b-20175	CAD	0.556927	0.421641	0.692214	0.0690249	7.12e-16	0.540572	0.415843	0.6653	0.0636381	1.99e-17	0.548087	0.0467876	0.456385	0.639789	1.08e-31	0	0.861702
Diastolic blood pressure, automated reading	Blood pressure	ukb-b-7992	CAD	0.22241	0.101042	0.343777	0.0619233	0.000328531	0.28622	0.161956	0.410483	0.063401	6.35e-06	0.253563	0.0442996	0.166737	0.340388	1.04e-08	0	0.47152
Whole body fat mass	Body composition by impedance	ukb-b-19393	CAD	0.322418	0.226507	0.418329	0.048935	4.44e-11	0.314292	0.202116	0.426468	0.0572337	3.99e-08	0.318986	0.0371935	0.246088	0.391884	9.79e-18	0	0.914066
Arm fat mass (right)	Body composition by impedance	ukb-b-6704	CAD	0.37908	0.282381	0.47578	0.0493375	1.55e-14	0.330696	0.220821	0.440571	0.0560596	3.66e-09	0.357962	0.0370367	0.285371	0.430552	4.24e-22	0	0.517048
Body mass index (BMI)	Body composition by impedance	ukb-b-19953	CAD	0.438554	0.35046	0.526649	0.044947	1.72e-22	0.371251	0.276333	0.46617	0.0484287	1.78e-14	0.407409	0.0329445	0.342839	0.471979	3.97e-35	0.0362424	0.308379
Leg fat mass (right)	Body composition by impedance	ukb-b-18096	CAD	0.482217	0.370908	0.593526	0.0567913	2.05e-17	0.497316	0.370968	0.623664	0.0644646	1.21e-14	0.488815	0.0426135	0.405294	0.572336	1.85e-30	0	0.860493
Leg fat percentage (left)	Body composition by impedance	ukb-b-18377	CAD	0.545734	0.391504	0.699964	0.0786901	4.06e-12	0.609442	0.434107	0.784777	0.0894582	9.59e-12	0.573525	0.0590846	0.457721	0.689329	2.82e-22	0	0.592845
Arm fat percentage (right)	Body composition by impedance	ukb-b-12854	CAD	0.43347	0.324359	0.542581	0.0556698	6.89e-15	0.424988	0.295731	0.554246	0.065949	1.16e-10	0.429941	0.0425399	0.346564	0.513318	5.16e-24	0	0.921715
Leg fat mass (left)	Body composition by impedance	ukb-b-7212	CAD	0.523342	0.409149	0.637534	0.0582625	2.65e-19	0.455134	0.325385	0.584883	0.0661999	6.19e-12	0.49357	0.0437363	0.407849	0.579292	1.55e-29	0	0.439259
Body fat percentage	Body composition by impedance	ukb-b-8909	CAD	0.470652	0.35179	0.589514	0.0606449	8.44e-15	0.502131	0.37523	0.629033	0.0647469	8.81e-15	0.485363	0.0442616	0.398612	0.572114	5.58e-28	0	0.722702
Trunk fat mass	Body composition by impedance	ukb-b-20044	CAD	0.318469	0.227194	0.409743	0.0465696	8e-12	0.377946	0.269746	0.486146	0.0552051	7.58e-12	0.343197	0.0355958	0.27343	0.412964	5.34e-22	0	0.410215
Arm fat percentage (left)	Body composition by impedance	ukb-b-20188	CAD	0.468214	0.344624	0.591804	0.0630572	1.13e-13	0.437837	0.311106	0.564569	0.0646602	1.28e-11	0.453407	0.0451442	0.364926	0.541888	9.81e-24	0	0.736621
Trunk fat percentage	Body composition by impedance	ukb-b-16407	CAD	0.436451	0.327701	0.5452	0.0554855	3.66e-15	0.366864	0.257503	0.476226	0.0557976	4.87e-11	0.401853	0.039344	0.32474	0.478965	1.72e-24	0	0.376525
Impedance of whole body	Body composition by impedance	ukb-b-19921	CAD	-0.279804	-0.411523	-0.148086	0.0672047	3.13e-05	-0.315428	-0.449024	-0.181832	0.0681626	3.7e-06	-0.297364	0.047856	-0.39116	-0.203568	5.17e-10	0	0.709775
Impedance of arm (left)	Body composition by impedance	ukb-b-19379	CAD	-0.364878	-0.502622	-0.227135	0.0702786	2.08e-07	-0.287638	-0.437422	-0.137854	0.0764216	0.000167332	-0.329487	0.0517301	-0.430876	-0.228098	1.9e-10	0	0.456904
Whole body water mass	Body composition by impedance	ukb-b-14540	CAD	0.260506	0.0929828	0.42803	0.0854728	0.00230501	0.178029	-0.00425703	0.360314	0.0930046	0.0555957	0.222742	0.0629329	0.0993958	0.346088	0.000401104	0	0.513787
Arm predicted mass (left)	Body composition by impedance	ukb-b-9093	CAD	0.264903	0.0993792	0.430427	0.0844526	0.00170855	0.23754	0.0573769	0.417704	0.0919218	0.00976177	0.252379	0.0621902	0.130488	0.374269	4.95e-05	0	0.82649
Whole body fat-free mass	Body composition by impedance	ukb-b-13354	CAD	0.30376	0.128414	0.479107	0.0894641	0.000685454	0.246907	0.0704006	0.423413	0.0900559	0.00611207	0.275521	0.0634689	0.151124	0.399918	1.42e-05	0	0.654244
Leg predicted mass (left)	Body composition by impedance	ukb-b-17271	CAD	0.289124	0.117149	0.461099	0.087744	0.000983927	0.166714	-0.0172446	0.350672	0.093858	0.0756945	0.232035	0.0640969	0.106408	0.357663	0.000294525	0	0.340732
Arm fat-free mass (right)	Body composition by impedance	ukb-b-19520	CAD	0.234061	0.06069	0.407432	0.0884561	0.00814338	0.24743	0.0485823	0.446279	0.101455	0.0147353	0.239835	0.0666732	0.109158	0.370512	0.000321696	0	0.920878
Arm fat-free mass (left)	Body composition by impedance	ukb-b-19925	CAD	0.286796	0.123305	0.450286	0.083415	0.000585637	0.195308	0.016055	0.374561	0.0914573	0.0327194	0.245251	0.0616308	0.124456	0.366045	6.91e-05	0	0.45985
Arm predicted mass (right)	Body composition by impedance	ukb-b-16698	CAD	0.186807	0.00504309	0.36857	0.0927382	0.0439734	0.230979	0.0332788	0.42868	0.10087	0.0220281	0.207041	0.0682697	0.0732348	0.340847	0.00242383	0	0.747167
Waist circumference	Body size measures	ukb-b-9405	CAD	0.476592	0.367379	0.585804	0.0557218	1.2e-17	0.446528	0.339853	0.553204	0.0544271	2.32e-16	0.461207	0.0389355	0.384895	0.537519	2.27e-32	0	0.699527
Hip circumference	Body size measures	ukb-b-15590	CAD	0.227876	0.122678	0.333075	0.0536737	2.18e-05	0.164805	0.0513186	0.278292	0.0579024	0.00442362	0.198728	0.0393632	0.121577	0.275878	4.45e-07	0	0.424382
Standing height	Body size measures	ukb-b-10787	CAD	-0.0975546	-0.204117	0.00900759	0.0543695	0.0727668	-0.174097	-0.291811	-0.0563829	0.0600593	0.00374652	-0.132029	0.0403068	-0.211029	-0.0530292	0.00105437	0	0.344755
Ankle spacing width (right)	Bone-densitometry of heel	ukb-b-8607	CAD	0.0843448	4.38e-05	0.168646	0.0430115	0.049881	0.0733271	-0.0060831	0.152737	0.0405161	0.0703231	0.0785071	0.029492	0.0207039	0.13631	0.00776819	0	0.852085
Ankle spacing width (left)	Bone-densitometry of heel	ukb-b-2122	CAD	0.10496	0.0258073	0.184113	0.0403848	0.00934964	0.0610035	-0.0142535	0.13626	0.0383971	0.112116	0.0818734	0.027827	0.0273335	0.136413	0.00325861	0	0.430221
Cheese intake	Diet	ukb-b-1489	CAD	-0.289075	-0.403155	-0.174994	0.0582054	6.82e-07	-0.234412	-0.360063	-0.108761	0.0641089	0.00025572	-0.264375	0.0430937	-0.348837	-0.179913	8.52e-10	0	0.527854
Cereal intake	Diet	ukb-b-15926	CAD	-0.18029	-0.325724	-0.0348558	0.0742025	0.0151112	-0.2571	-0.434866	-0.0793345	0.0906984	0.00458728	-0.211088	0.0574312	-0.323651	-0.0985244	0.000237398	0	0.51217
Dried fruit intake	Diet	ukb-b-16576	CAD	-0.265504	-0.445907	-0.0851011	0.092044	0.00391993	-0.36696	-0.558172	-0.175748	0.0975591	0.000168955	-0.313283	0.0669498	-0.444503	-0.182064	2.88e-06	0	0.449396
Poultry intake	Diet	ukb-b-8006	CAD	0.385702	0.180937	0.590468	0.104474	0.000222634	0.280559	0.0402472	0.520871	0.12261	0.0221249	0.341475	0.0795212	0.185616	0.497333	1.75e-05	0	0.513935
Oily fish intake	Diet	ukb-b-2209	CAD	-0.0945231	-0.244568	0.0555217	0.0765549	0.216938	-0.199251	-0.340239	-0.0582623	0.0719342	0.0056073	-0.150143	0.0524226	-0.252889	-0.0473963	0.00418218	0	0.318791
Variation in diet	Diet	ukb-b-2909	CAD	0.608937	0.356186	0.861689	0.128957	2.34e-06	0.416066	0.131862	0.700269	0.145005	0.00411345	0.52376	0.0963626	0.334893	0.712627	5.47e-08	0	0.320264
Fresh fruit intake	Diet	ukb-b-3881	CAD	-0.275096	-0.505815	-0.0443767	0.117716	0.019442	-0.140508	-0.396405	0.11539	0.130562	0.281851	-0.214747	0.0874277	-0.386102	-0.0433918	0.0140384	0	0.443913
Coffee type: Ground coffee (include espresso, filter etc)	Diet	ukb-d-1508_3	CAD	-0.322498	-0.629348	-0.0156481	0.156559	0.0394068	-0.382459	-0.74422	-0.0206984	0.184575	0.0382556	-0.347587	0.119394	-0.581595	-0.11358	0.00359964	0	0.804335
Major dietary changes in the last 5 years: Yes, because of illness	Diet	ukb-d-1538_1	CAD	2.54482	1.67989	3.40974	0.441298	8.09e-09	2.42194	1.3358	3.50807	0.554159	1.24e-05	2.49713	0.345212	1.82053	3.17373	4.7e-13	0	0.86229
Never eat eggs, dairy, wheat, sugar: Sugar or foods/drinks containing sugar	Diet	ukb-b-5495	CAD	0.687929	0.172499	1.20336	0.26298	0.00889916	0.782584	0.244604	1.32057	0.274485	0.00435682	0.733232	0.189892	0.36105	1.10541	0.00011278	0	0.803356
Milk type used: Skimmed	Diet	ukb-d-1418_3	CAD	0.542293	-0.087305	1.17189	0.321229	0.0913767	0.836414	0.162731	1.5101	0.343722	0.0149578	0.679416	0.234693	0.219427	1.13941	0.00379259	0	0.531855
Never eat eggs, dairy, wheat, sugar: I eat all of the above	Diet	ukb-b-2393	CAD	-0.707523	-1.2074	-0.207645	0.255045	0.0055352	-0.757678	-1.25758	-0.257774	0.255058	0.00297204	-0.732599	0.180348	-1.08608	-0.379123	4.86e-05	0	0.88941
Cereal type: Muesli	Diet	ukb-d-1468_4	CAD	-0.734637	-1.15498	-0.314299	0.214462	0.000613706	-0.890278	-1.38947	-0.391088	0.254694	0.000473202	-0.799209	0.16405	-1.12074	-0.477677	1.11e-06	0	0.640181
Bread type: Wholemeal or wholegrain	Diet	ukb-d-1448_3	CAD	-0.461667	-0.762454	-0.160881	0.153465	0.00262725	-0.489544	-0.835495	-0.143593	0.176509	0.00554597	-0.473668	0.115812	-0.700656	-0.24668	4.31e-05	0	0.90513
Bread type: Other type of bread	Diet	ukb-d-1448_4	CAD	-2.37418	-4.17018	-0.578179	0.916343	0.00957177	-1.66746	-3.7163	0.381391	1.04535	0.110686	-2.06709	0.689075	-3.41765	-0.71653	0.0027015	0	0.611181
ECG, number of stages in a phase	ECG during exercise	ukb-b-15268	CAD	-0.268435	-0.496534	-0.040336	0.116379	0.0210796	-0.319116	-0.501984	-0.136247	0.0933018	0.000625632	-0.299286	0.0727959	-0.441964	-0.156609	3.93e-05	0	0.734032
Length of mobile phone use	Electronic device use	ukb-b-4094	CAD	0.192318	0.0814205	0.303215	0.0565813	0.000676416	0.156306	0.0445798	0.268032	0.0570041	0.00610644	0.174446	0.0401577	0.0957383	0.253153	1.4e-05	0	0.653886
Hand grip strength (left)	Hand grip strength	ukb-b-7478	CAD	-0.324535	-0.488645	-0.160425	0.0837313	0.000106227	-0.277219	-0.46528	-0.0891574	0.0959515	0.00386278	-0.30408	0.0630879	-0.42773	-0.18043	1.44e-06	0	0.710229
Hand grip strength (right)	Hand grip strength	ukb-b-10215	CAD	-0.192677	-0.374649	-0.0107047	0.0928447	0.0379624	-0.269237	-0.46773	-0.0707436	0.101274	0.00784891	-0.227639	0.0684374	-0.361774	-0.0935039	0.000880286	0	0.577365
Volume level set by participant (right)	Hearing test	ukb-b-5143	CAD	0.00393778	-0.00440853	0.0122841	0.0042584	0.355117	0.00838132	0.000837393	0.0159253	0.00384901	0.0294415	0.00638336	0.00285546	0.000786766	0.01198	0.0253849	0	0.43886
Usual walking pace	Physical activity	ukb-b-4711	CAD	-0.95119	-1.16922	-0.733164	0.11124	1.22e-17	-0.916349	-1.16937	-0.663324	0.129096	1.26e-12	-0.936344	0.0842702	-1.10151	-0.771177	1.11e-28	0	0.837999
Duration of strenuous sports	Physical activity	ukb-b-1046	CAD	-0.165485	-0.287796	-0.0431745	0.0624047	0.00800612	-0.124135	-0.292201	0.0439311	0.0857495	0.147716	-0.151168	0.0504573	-0.250063	-0.0522734	0.00273586	0	0.696607
Duration of vigorous activity	Physical activity	ukb-b-13932	CAD	0.322786	0.109627	0.535944	0.108756	0.0029977	0.267036	0.0018008	0.53227	0.135326	0.0484647	0.300908	0.0847729	0.134757	0.46706	0.00038584	0	0.74812
Duration of walks	Physical activity	ukb-b-16998	CAD	0.197129	0.0162484	0.378009	0.0922876	0.0326773	0.159338	-0.0199812	0.338657	0.0914911	0.081584	0.17807	0.0649738	0.0507234	0.305416	0.00613199	0	0.771201
Frequency of stair climbing in last 4 weeks	Physical activity	ukb-b-298	CAD	-0.159186	-0.300461	-0.0179111	0.0720805	0.0272128	-0.130562	-0.31537	0.0542456	0.0942915	0.166154	-0.148629	0.057265	-0.260866	-0.0363915	0.00944653	0	0.809421
Duration walking for pleasure	Physical activity	ukb-b-703	CAD	-0.169345	-0.316006	-0.0226839	0.0748285	0.023629	-0.153469	-0.302247	-0.00469028	0.0759088	0.0432019	-0.161521	0.0532896	-0.265966	-0.057075	0.00243745	0	0.881595
Time spent driving	Physical activity	ukb-b-3793	CAD	0.186681	-0.0257089	0.399071	0.108364	0.0849394	0.314236	0.0637393	0.564733	0.127807	0.0139449	0.240028	0.0826536	0.0780304	0.402027	0.00368394	0	0.446517
Types of physical activity in last 4 weeks: Heavy DIY (eg: weeding, lawn mowing, carpentry, digging)	Physical activity	ukb-b-13184	CAD	-0.590087	-0.969938	-0.210237	0.193805	0.00232871	-0.655691	-1.05705	-0.254332	0.204779	0.00136502	-0.621084	0.14076	-0.896969	-0.345199	1.02e-05	0	0.816011
Types of physical activity in last 4 weeks: None of the above	Physical activity	ukb-b-15869	CAD	1.92783	0.814313	3.04134	0.56813	0.000690598	1.45584	0.2122	2.69947	0.63452	0.0217681	1.71781	0.423261	0.888232	2.54738	4.94e-05	0	0.579457
Types of physical activity in last 4 weeks: Other exercises (eg: swimming, cycling, keep fit, bowling)	Physical activity	ukb-b-8764	CAD	-0.788502	-1.17149	-0.405516	0.195405	5.46e-05	-0.605238	-1.01287	-0.19761	0.207977	0.00361295	-0.702576	0.142409	-0.981693	-0.423459	8.08e-07	0	0.520748
Types of physical activity in last 4 weeks: Walking for pleasure (not as a means of transport)	Physical activity	ukb-b-7337	CAD	-0.715406	-1.17819	-0.252621	0.236119	0.00244675	-0.670829	-1.12307	-0.21859	0.230739	0.00364548	-0.692604	0.165026	-1.01605	-0.369158	2.71e-05	0	0.892594
Types of physical activity in last 4 weeks: Light DIY (eg: pruning, watering the lawn)	Physical activity	ukb-b-11495	CAD	-0.366899	-0.704857	-0.0289423	0.17243	0.0333526	-0.187545	-0.557904	0.182813	0.188962	0.320952	-0.28541	0.127371	-0.535052	-0.0357673	0.0250406	0	0.483226
Types of physical activity in last 4 weeks: Strenuous sports	Physical activity	ukb-b-7663	CAD	-1.4281	-2.17007	-0.686137	0.378561	0.000161653	-1.18025	-2.05539	-0.3051	0.446512	0.00821121	-1.32445	0.288751	-1.89039	-0.758508	4.5e-06	0	0.672001
Types of transport used (excluding work): Cycle	Physical activity	ukb-b-17557	CAD	-0.792738	-1.68489	0.0994121	0.455187	0.0815845	-0.946713	-1.82863	-0.0647973	0.449965	0.0353811	-0.870614	0.320004	-1.49781	-0.243418	0.00651563	0	0.809891
Types of transport used (excluding work): Walk	Physical activity	ukb-b-14926	CAD	-0.548423	-0.900697	-0.196148	0.179735	0.00227867	-0.440209	-0.838978	-0.0414398	0.203457	0.0304918	-0.500989	0.134702	-0.765	-0.236978	0.000199821	0	0.690178
Sleeplessness / insomnia	Sleep	ukb-b-3957	CAD	0.506697	0.322041	0.691353	0.094214	7.53e-08	0.509644	0.289248	0.730041	0.112449	5.84e-06	0.507913	0.072217	0.36637	0.649455	2.02e-12	0	0.983971
Nap during day	Sleep	ukb-b-4616	CAD	0.319678	0.139099	0.500258	0.092134	0.00052102	0.219587	0.0329235	0.406251	0.0952385	0.0211297	0.271291	0.0662189	0.141504	0.401077	4.19e-05	0	0.450043
Daytime dozing / sleeping (narcolepsy)	Sleep	ukb-b-5776	CAD	0.492107	0.208561	0.775654	0.144669	0.000669908	0.487253	0.165901	0.808605	0.163958	0.00296043	0.489983	0.108478	0.277369	0.702596	6.28e-06	0	0.982289
Getting up in morning	Sleep	ukb-b-2772	CAD	-0.164732	-0.327751	-0.00171401	0.0831742	0.0476394	-0.0878806	-0.239713	0.0639513	0.0774667	0.256614	-0.123579	0.0566877	-0.234685	-0.0124737	0.029257	0	0.498949
Sleep duration	Sleep	ukb-b-4424	CAD	-0.121992	-0.28138	0.0373957	0.0813217	0.133584	-0.205879	-0.371811	-0.0399484	0.0846603	0.0150227	-0.162249	0.0586479	-0.277197	-0.0473014	0.00566624	0	0.474856
Pack years of smoking	Smoking	ukb-b-10831	CAD	0.167701	0.034592	0.30081	0.0679141	0.0135373	0.265597	0.124021	0.407173	0.072234	0.000236086	0.213635	0.0494793	0.116657	0.310612	1.58e-05	0	0.323454
Exposure to tobacco smoke at home	Smoking	ukb-b-4462	CAD	0.495478	-0.200493	1.19145	0.355094	0.162912	1.0659	0.192959	1.93884	0.445387	0.0167021	0.717155	0.277651	0.172969	1.26134	0.00979637	0.00283298	0.316624
Past tobacco smoking	Smoking	ukb-b-2134	CAD	-0.15815	-0.246822	-0.0694775	0.0452418	0.000472895	-0.164513	-0.257001	-0.0720248	0.0471887	0.000489793	-0.161197	0.0326574	-0.225205	-0.0971901	7.97e-07	0	0.922457
Exposure to tobacco smoke outside home	Smoking	ukb-b-6244	CAD	0.498259	0.177788	0.818731	0.163509	0.00230909	0.535474	0.179693	0.891254	0.181524	0.00317898	0.514929	0.121489	0.276814	0.753044	2.25e-05	0	0.87893
Number of cigarettes previously smoked daily	Smoking	ukb-b-6019	CAD	0.163616	0.0162004	0.311033	0.0752137	0.0296035	0.0552199	-0.0978982	0.208338	0.0781229	0.47967	0.111474	0.0541834	0.0052765	0.217671	0.0396529	0	0.317526
Current tobacco smoking	Smoking	ukb-b-223	CAD	0.653687	0.362974	0.9444	0.148326	1.05e-05	0.799684	0.508998	1.09037	0.148312	6.97e-08	0.726692	0.104877	0.521137	0.932248	4.24e-12	0	0.486404
Ever smoked	Smoking	ukb-b-20261	CAD	0.231231	0.00440785	0.458055	0.115728	0.045711	0.341918	0.0919659	0.59187	0.127529	0.00733801	0.281218	0.0857013	0.113246	0.449189	0.00103303	0	0.520395
Leisure/social activities: Religious group	Social support	ukb-b-4667	CAD	-0.296252	-0.685155	0.0926517	0.198424	0.135431	-0.519477	-0.976412	-0.0625417	0.233135	0.0258653	-0.390025	0.151104	-0.686184	-0.0938673	0.00984649	0	0.465908
Leisure/social activities: Sports club or gym	Social support	ukb-b-4000	CAD	-0.349674	-0.746417	0.0470678	0.202423	0.0840883	-0.436187	-0.864582	-0.00779304	0.218573	0.0459755	-0.389617	0.148516	-0.680704	-0.0985307	0.00870576	0	0.771509
Forced vital capacity (FVC), Best measure	Spirometry	ukb-b-14713	CAD	-0.324286	-0.460633	-0.187938	0.0695662	3.14e-06	-0.221389	-0.372049	-0.0707299	0.0768685	0.00397542	-0.277956	0.0515796	-0.37905	-0.176862	7.09e-08	0	0.320953
Forced vital capacity (FVC)	Spirometry	ukb-b-7953	CAD	-0.310693	-0.434544	-0.186841	0.0631906	8.8e-07	-0.228071	-0.357814	-0.0983278	0.0661967	0.000570315	-0.2713	0.0457083	-0.360887	-0.181714	2.93e-09	0	0.366622
Forced expiratory volume in 1-second (FEV1)	Spirometry	ukb-b-19657	CAD	-0.198221	-0.341771	-0.0546706	0.0732412	0.00680149	-0.168177	-0.321213	-0.0151417	0.0780807	0.031249	-0.184159	0.0534183	-0.288857	-0.0794608	0.000565837	0	0.77899

## Sheet: T2D-causation_phenot
exposure	exposure.type	exposure.id	outcome	mr1_estimate	mr1_cilower	mr1_ciupper	mr1_se	mr1_pval	mr2_estimate	mr2_cilower	mr2_ciupper	mr2_se	mr2_pval	meta.estimate	meta.se	meta.cilower	meta.ciupper	meta.p	meta.I2	meta.hetero.p
Alcohol intake versus 10 years previously	Alcohol	ukb-b-3460	Type2-Diabetes	0.784797	0.0961301	1.47346	0.351367	0.0255125	0.995914	0.476809	1.51502	0.264855	0.000169757	0.919422	0.211499	0.504892	1.33395	1.38e-05	0	0.631368
Alcohol usually taken with meals	Alcohol	ukb-b-16878	Type2-Diabetes	-0.338167	-0.910972	0.234638	0.292253	0.24723	-0.522431	-0.910218	-0.134643	0.197854	0.0082788	-0.46452	0.163839	-0.785639	-0.143401	0.00457947	0	0.6016
Pulse rate	Arterial stiffness	ukb-b-15892	Type2-Diabetes	0.0578807	-0.196919	0.31268	0.130002	0.656154	0.217757	0.0364106	0.399104	0.0925256	0.0185984	0.164002	0.0753824	0.0162549	0.311748	0.0295854	0.00387478	0.316371
Systolic blood pressure, automated reading	Blood pressure	ukb-b-20175	Type2-Diabetes	0.379495	0.12124	0.63775	0.131765	0.00397569	0.329453	0.15372	0.505186	0.0896614	0.000238398	0.34529	0.0741274	0.200003	0.490577	3.19e-06	0	0.753534
Pulse rate, automated reading	Blood pressure	ukb-b-18103	Type2-Diabetes	0.171059	-0.0225678	0.364686	0.098791	0.0833583	0.154553	0.0265049	0.282601	0.0653318	0.0179979	0.159575	0.0544936	0.0527696	0.266381	0.0034079	0	0.889162
Diastolic blood pressure, automated reading	Blood pressure	ukb-b-7992	Type2-Diabetes	0.282422	0.0257756	0.539069	0.130945	0.0310206	0.128321	-0.0388139	0.295457	0.0852747	0.132375	0.174213	0.0714579	0.0341578	0.314268	0.0147697	0	0.324054
Whole body fat mass	Body composition by impedance	ukb-b-19393	Type2-Diabetes	0.656218	0.410603	0.901833	0.125316	1.64e-07	0.793237	0.630025	0.956448	0.0832728	1.64e-21	0.751267	0.0693563	0.615331	0.887203	2.43e-27	0	0.362474
Weight	Body composition by impedance	ukb-b-11842	Type2-Diabetes	0.736487	0.457889	1.01509	0.142145	2.2e-07	0.891638	0.704938	1.07834	0.0952565	7.94e-21	0.843555	0.0791312	0.688461	0.998649	1.56e-26	0	0.364552
Arm fat mass (left)	Body composition by impedance	ukb-b-8338	Type2-Diabetes	0.718098	0.484311	0.951885	0.119281	1.74e-09	0.792833	0.623322	0.962345	0.0864872	4.86e-20	0.767081	0.0700186	0.629848	0.904315	6.26e-28	0	0.611984
Leg fat percentage (right)	Body composition by impedance	ukb-b-20531	Type2-Diabetes	1.05942	0.656616	1.46222	0.205515	2.54e-07	1.15213	0.89653	1.40772	0.130409	1e-18	1.12551	0.110111	0.909699	1.34133	1.59e-24	0	0.703286
Arm fat mass (right)	Body composition by impedance	ukb-b-6704	Type2-Diabetes	0.6811	0.432534	0.929665	0.126821	7.85e-08	0.762141	0.588028	0.936255	0.0888349	9.55e-18	0.735466	0.0727602	0.592858	0.878073	5.09e-24	0	0.600702
Body mass index (BMI)	Body composition by impedance	ukb-b-19953	Type2-Diabetes	0.751141	0.52711	0.975172	0.114303	4.98e-11	0.690206	0.531907	0.848504	0.0807661	1.28e-17	0.710498	0.0659612	0.581216	0.839779	4.7e-27	0	0.663287
Leg fat mass (right)	Body composition by impedance	ukb-b-18096	Type2-Diabetes	0.948883	0.644454	1.25331	0.155324	1e-09	0.894949	0.683931	1.10597	0.107664	9.38e-17	0.912453	0.0884853	0.739025	1.08588	6.22e-25	0	0.775351
Arm fat percentage (right)	Body composition by impedance	ukb-b-12854	Type2-Diabetes	0.901012	0.581373	1.22065	0.163084	3.3e-08	0.882361	0.671923	1.0928	0.107368	2.07e-16	0.888001	0.089678	0.712235	1.06377	4.08e-23	0	0.923902
Body fat percentage	Body composition by impedance	ukb-b-8909	Type2-Diabetes	0.638196	0.305373	0.97102	0.169811	0.000171091	0.824778	0.606586	1.04297	0.111325	1.27e-13	0.768693	0.0931014	0.586217	0.951168	1.5e-16	0	0.358147
Trunk fat mass	Body composition by impedance	ukb-b-20044	Type2-Diabetes	0.511767	0.264768	0.758765	0.126022	4.89e-05	0.596532	0.437289	0.755775	0.081248	2.1e-13	0.571644	0.0682864	0.437805	0.705483	5.7e-17	0	0.571857
Arm fat percentage (left)	Body composition by impedance	ukb-b-20188	Type2-Diabetes	0.91367	0.601627	1.22571	0.159208	9.53e-09	0.784782	0.574879	0.994685	0.107096	2.34e-13	0.824934	0.0888616	0.650769	0.9991	1.64e-20	0	0.501762
Trunk fat percentage	Body composition by impedance	ukb-b-16407	Type2-Diabetes	0.44799	0.188848	0.707132	0.132218	0.000703344	0.613641	0.425669	0.801614	0.0959062	1.57e-10	0.556532	0.0776332	0.404373	0.70869	7.57e-13	0.0277279	0.310507
Impedance of whole body	Body composition by impedance	ukb-b-19921	Type2-Diabetes	-0.502451	-0.841591	-0.163311	0.173034	0.00368697	-0.646931	-0.872777	-0.421085	0.11523	1.97e-08	-0.602543	0.0959091	-0.790521	-0.414564	3.33e-10	0	0.487067
Impedance of arm (left)	Body composition by impedance	ukb-b-19379	Type2-Diabetes	-0.590823	-0.946494	-0.235153	0.181468	0.00113072	-0.527687	-0.77607	-0.279304	0.126728	3.13e-05	-0.548384	0.1039	-0.752025	-0.344744	1.31e-07	0	0.775453
Leg fat-free mass (left)	Body composition by impedance	ukb-b-16099	Type2-Diabetes	0.513697	0.133195	0.894199	0.194137	0.00814382	0.537208	0.26312	0.811297	0.139844	0.000122291	0.529176	0.11347	0.306779	0.751574	3.11e-06	0	0.92172
Leg predicted mass (left)	Body composition by impedance	ukb-b-17271	Type2-Diabetes	0.618217	0.224391	1.01204	0.200936	0.00209312	0.501159	0.226462	0.775855	0.140154	0.000349191	0.53947	0.114953	0.314167	0.764774	2.69e-06	0	0.632781
Leg predicted mass (right)	Body composition by impedance	ukb-b-14310	Type2-Diabetes	0.601486	0.20771	0.995261	0.200909	0.00275514	0.473993	0.205306	0.74268	0.137088	0.00054504	0.514494	0.113238	0.292551	0.736438	5.53e-06	0	0.600154
Impedance of arm (right)	Body composition by impedance	ukb-b-7859	Type2-Diabetes	-0.405792	-0.760879	-0.0507047	0.18117	0.0251015	-0.427654	-0.67352	-0.181788	0.125444	0.000651734	-0.420569	0.103134	-0.622709	-0.21843	4.54e-05	0	0.920971
Arm fat-free mass (right)	Body composition by impedance	ukb-b-19520	Type2-Diabetes	0.67372	0.238527	1.10891	0.222041	0.00241166	0.501963	0.193236	0.81069	0.157517	0.00143893	0.559463	0.128473	0.307661	0.811265	1.33e-05	0	0.528103
Arm fat-free mass (left)	Body composition by impedance	ukb-b-19925	Type2-Diabetes	0.65807	0.214128	1.10201	0.226505	0.00366879	0.487326	0.167283	0.807368	0.16329	0.00284116	0.545717	0.132458	0.286104	0.80533	3.79e-05	0	0.540878
Leg fat-free mass (right)	Body composition by impedance	ukb-b-12828	Type2-Diabetes	0.458734	0.067363	0.850106	0.199683	0.0216009	0.398672	0.133852	0.663491	0.135114	0.00317133	0.417535	0.111904	0.198207	0.636863	0.000190578	0	0.803268
Arm predicted mass (right)	Body composition by impedance	ukb-b-16698	Type2-Diabetes	0.54329	0.104264	0.982316	0.223997	0.01529	0.443358	0.138849	0.747868	0.155365	0.00432192	0.475818	0.127662	0.225604	0.726032	0.000193651	0	0.71393
Trunk fat-free mass	Body composition by impedance	ukb-b-17409	Type2-Diabetes	0.145315	-0.248171	0.538801	0.200762	0.469178	0.353966	0.0665337	0.641398	0.146652	0.0157937	0.281368	0.118422	0.0492657	0.513471	0.0175023	0	0.401337
Impedance of leg (left)	Body composition by impedance	ukb-b-14068	Type2-Diabetes	-0.27024	-0.532996	-0.00748401	0.134062	0.043822	-0.204711	-0.3741	-0.0353231	0.0864242	0.0178516	-0.223949	0.0726385	-0.366318	-0.0815803	0.00204881	0	0.6812
Hip circumference	Body size measures	ukb-b-15590	Type2-Diabetes	0.49775	0.238872	0.756628	0.132083	0.000164254	0.474839	0.296925	0.652753	0.0907741	1.69e-07	0.482189	0.0748104	0.335563	0.628815	1.15e-10	0	0.886325
Heel quantitative ultrasound index (QUI), manual entry	Bone-densitometry of heel	ukb-b-17848	Type2-Diabetes	0.100287	-0.139612	0.340186	0.1224	0.412594	0.187318	0.0542343	0.320401	0.0679009	0.00580335	0.166837	0.0593764	0.0504614	0.283213	0.00495693	0	0.534091
Heel bone mineral density (BMD)	Bone-densitometry of heel	ukb-b-8875	Type2-Diabetes	0.0580646	-0.114027	0.230156	0.0878035	0.508419	0.142528	0.0391971	0.245859	0.0527209	0.00686245	0.120146	0.045199	0.0315575	0.208734	0.00785697	0	0.409534
Fractured heel (left)	Bone-densitometry of heel	ukb-b-8221	Type2-Diabetes	0.679793	-2.7151	4.07469	1.73212	0.694716	2.72918	0.419765	5.03859	1.17829	0.0205467	2.08084	0.974244	0.171355	3.99032	0.0326917	0	0.32794
Heel bone mineral density (BMD), manual entry	Bone-densitometry of heel	ukb-b-11364	Type2-Diabetes	0.128977	-0.117988	0.375941	0.126004	0.30603	0.138546	0.00224144	0.27485	0.0695444	0.0463497	0.136312	0.0608865	0.0169763	0.255647	0.02517	0	0.946988
Dried fruit intake	Diet	ukb-b-16576	Type2-Diabetes	-0.368709	-0.839016	0.101599	0.239957	0.124401	-0.531251	-0.844271	-0.21823	0.159707	0.000879751	-0.481352	0.132952	-0.741933	-0.220771	0.00029404	0	0.572821
Poultry intake	Diet	ukb-b-8006	Type2-Diabetes	0.385404	-0.150928	0.921735	0.273643	0.159008	0.551114	0.147161	0.955068	0.206103	0.00749566	0.491135	0.16463	0.168465	0.813805	0.00285198	0	0.628585
Coffee type: Ground coffee (include espresso, filter etc)	Diet	ukb-d-1508_3	Type2-Diabetes	-0.622213	-1.50065	0.256225	0.448191	0.165053	-1.07728	-1.64567	-0.50888	0.290004	0.000203445	-0.942979	0.243479	-1.42019	-0.465769	0.000107532	0	0.393967
Major dietary changes in the last 5 years: No	Diet	ukb-d-1538_0	Type2-Diabetes	-0.808086	-1.90338	0.287207	0.558833	0.148171	-1.20379	-1.88295	-0.524632	0.346515	0.000512783	-1.0939	0.294495	-1.6711	-0.516699	0.000203614	0	0.547316
Major dietary changes in the last 5 years: Yes, because of illness	Diet	ukb-d-1538_1	Type2-Diabetes	3.44367	0.844442	6.0429	1.32616	0.00941184	2.23626	0.675401	3.79713	0.796374	0.0049841	2.55627	0.682731	1.21814	3.8944	0.000180979	0	0.435079
Non-butter spread type details: Olive oil based spread (eg: Bertolli)	Diet	ukb-d-2654_6	Type2-Diabetes	-0.681132	-2.5737	1.21144	0.965616	0.48057	-1.28969	-2.42619	-0.153195	0.579857	0.0261378	-1.1284	0.497112	-2.10273	-0.154082	0.0232125	0	0.588991
Never eat eggs, dairy, wheat, sugar: Sugar or foods/drinks containing sugar	Diet	ukb-b-5495	Type2-Diabetes	0.622149	-0.585517	1.82982	0.616167	0.312635	0.77226	0.0563154	1.48821	0.365285	0.0345039	0.733223	0.314218	0.117367	1.34908	0.0196227	0	0.834009
Milk type used: Skimmed	Diet	ukb-d-1418_3	Type2-Diabetes	1.5868	0.077731	3.09586	0.769945	0.0393106	1.01765	-0.167817	2.20311	0.60484	0.0924707	1.23484	0.475632	0.30262	2.16706	0.00942579	0	0.561042
Cereal type: Other (e.g. Cornflakes, Frosties)	Diet	ukb-d-1468_5	Type2-Diabetes	1.32652	0.0932656	2.55978	0.629224	0.0350148	0.59239	-0.173154	1.35793	0.390591	0.129355	0.796589	0.331853	0.14617	1.44701	0.0163758	0	0.321554
Plays computer games	Electronic device use	ukb-b-4779	Type2-Diabetes	0.478893	-0.0727742	1.03056	0.281468	0.0888657	0.731354	0.35256	1.11015	0.193266	0.000154211	0.650464	0.159323	0.338196	0.962732	4.45e-05	0	0.459652
Hand grip strength (left)	Hand grip strength	ukb-b-7478	Type2-Diabetes	-0.351714	-0.746521	0.0430935	0.201436	0.0808053	-0.335471	-0.609598	-0.0613442	0.139863	0.0164594	-0.340754	0.114886	-0.565926	-0.115583	0.00301667	0	0.947191
Speech-reception-threshold (SRT) estimate (right)	Hearing test	ukb-b-8316	Type2-Diabetes	0.333727	-0.0955743	0.763028	0.219035	0.127603	0.357821	0.100836	0.614807	0.131117	0.00635241	0.351465	0.112501	0.130967	0.571963	0.00178347	0	0.924804
Usual walking pace	Physical activity	ukb-b-4711	Type2-Diabetes	-0.669908	-1.26168	-0.0781394	0.301929	0.0265027	-0.81315	-1.18224	-0.444062	0.188314	1.57e-05	-0.773034	0.159783	-1.0862	-0.459866	1.31e-06	0	0.687283
Time spent watching television (TV)	Physical activity	ukb-b-5192	Type2-Diabetes	0.323135	-0.0267357	0.673006	0.178509	0.0702661	0.405231	0.157702	0.65276	0.126292	0.0013335	0.377846	0.103099	0.175776	0.579916	0.000247445	0	0.707335
Types of physical activity in last 4 weeks: Heavy DIY (eg: weeding, lawn mowing, carpentry, digging)	Physical activity	ukb-b-13184	Type2-Diabetes	-0.673324	-1.56165	0.215004	0.453237	0.137388	-1.14406	-1.79309	-0.495033	0.331144	0.000550538	-0.980234	0.267382	-1.50429	-0.456175	0.000246333	0	0.401678
Types of physical activity in last 4 weeks: None of the above	Physical activity	ukb-b-15869	Type2-Diabetes	1.75427	-0.428581	3.93711	1.11372	0.115223	2.2482	0.774086	3.7223	0.75211	0.00279725	2.09349	0.623295	0.871856	3.31513	0.000782956	0	0.713218
Sleeplessness / insomnia	Sleep	ukb-b-3957	Type2-Diabetes	0.542489	0.0947679	0.990209	0.228433	0.0175573	0.351417	0.0214843	0.681351	0.168336	0.0368347	0.418661	0.135515	0.153056	0.684266	0.00200558	0	0.500719
Nap during day	Sleep	ukb-b-4616	Type2-Diabetes	0.44595	0.00238529	0.889515	0.226313	0.0487807	0.286824	-0.0260615	0.59971	0.159639	0.0723816	0.339695	0.13045	0.0840174	0.595372	0.00921367	0	0.565588
Smoking status: Current	Smoking	ukb-a-225	Type2-Diabetes	0.660881	-0.746369	2.06813	0.717998	0.357338	1.27939	0.402417	2.15636	0.447443	0.00424532	1.10638	0.379741	0.362099	1.85066	0.00357394	0	0.464723
Previously smoked cigarettes on most/all days	Smoking	ukb-d-5959	Type2-Diabetes	0.0705097	-0.109972	0.250992	0.0920844	0.44385	0.120837	0.0165619	0.225112	0.0532024	0.023131	0.108242	0.0460665	0.017953	0.19853	0.0187894	0	0.636051
Able to confide	Social support	ukb-b-4982	Type2-Diabetes	0.0598257	-0.172446	0.292097	0.118508	0.613682	0.158888	0.00526893	0.312508	0.0783787	0.0426432	0.128743	0.0653741	0.000611662	0.256874	0.0489163	0	0.485665
Forced vital capacity (FVC), Best measure	Spirometry	ukb-b-14713	Type2-Diabetes	-0.689213	-1.02693	-0.351494	0.172309	6.34e-05	-0.5885	-0.825623	-0.351378	0.120983	1.15e-06	-0.621756	0.0990141	-0.81582	-0.427692	3.4e-10	0	0.632398
Forced vital capacity (FVC)	Spirometry	ukb-b-7953	Type2-Diabetes	-0.591991	-0.9208	-0.263182	0.167763	0.000417541	-0.499271	-0.732179	-0.266363	0.118833	2.65e-05	-0.530249	0.0969702	-0.720307	-0.340191	4.55e-08	0	0.651985
Forced expiratory volume in 1-second (FEV1), predicted percentage	Spirometry	ukb-b-13405	Type2-Diabetes	-0.0729279	-0.298878	0.153022	0.115283	0.526995	-0.17709	-0.32028	-0.0339008	0.0730573	0.0153508	-0.147245	0.0617093	-0.268193	-0.0262965	0.0170282	0	0.445349

## Sheet: BC-causation_phenotypes_ivw
exposure	exposure.field_id	exposure.field_type	exposure.id	outcome	mr1_estimate	mr1_cilower	mr1_ciupper	mr1_se	mr1_pval	mr2_estimate	mr2_cilower	mr2_ciupper	mr2_se	mr2_pval	meta.estimate	meta.se	meta.cilower	meta.ciupper	meta.p	meta.I2	meta.hetero.p
Alcohol intake frequency.	1558	Categorical (single)	ukb-b-5779	BC	0.0591153	-0.00821448	0.126445	0.0343526	0.0852796	0.0519076	-0.0129089	0.116724	0.0330703	0.116504	0.0553744	0.0238246	0.00867901	0.10207	0.020112	0	0.879853
Bread type: Wholemeal or wholegrain	1448	Categorical (single)	ukb-d-1448_3	BC	-0.340177	-0.643544	-0.03681	0.154782	0.0279646	-0.333714	-0.638108	-0.0293205	0.155306	0.0316537	-0.336957	0.109632	-0.551832	-0.122082	0.00211549	0	0.976487
Bread type: White	1448	Categorical (single)	ukb-d-1448_1	BC	0.244591	-0.044389	0.533572	0.147442	0.0971355	0.274044	-0.00352102	0.551609	0.141617	0.0529779	0.259911	0.102136	0.0597288	0.460093	0.0109352	0	0.885449
Bread type: Brown	1448	Categorical (single)	ukb-d-1448_2	BC	-0.556611	-1.23046	0.117242	0.343809	0.105457	-0.560415	-1.23677	0.115944	0.345088	0.10438	-0.558506	0.24356	-1.03588	-0.0811365	0.0218428	0	0.993769
Cereal intake	1458	Integer	ukb-b-15926	BC	-0.115003	-0.275684	0.0456775	0.0819814	0.160678	-0.117743	-0.274225	0.0387394	0.0798394	0.14028	-0.116409	0.0571973	-0.228514	-0.00430474	0.0418282	0	0.980898
Cheese intake	1408	Categorical (single)	ukb-b-1489	BC	-0.131992	-0.24615	-0.0178341	0.058245	0.0234419	-0.144659	-0.254242	-0.0350774	0.0559102	0.00967167	-0.138585	0.0403347	-0.217639	-0.0595303	0.000590645	0	0.875327
Lamb/mutton intake	1379	Categorical (single)	ukb-b-14179	BC	-0.181635	-0.383536	0.0202666	0.103013	0.0778625	-0.187852	-0.385272	0.00956806	0.100726	0.0621851	-0.184813	0.0720191	-0.325968	-0.0436584	0.0102829	0	0.965579
Major dietary changes in the last 5 years: Yes, because of other reasons	1538	Categorical (single)	ukb-d-1538_2	BC	-0.470856	-1.06591	0.124196	0.303603	0.120928	-0.591606	-1.15553	-0.0276864	0.287719	0.0397641	-0.534472	0.208838	-0.943787	-0.125157	0.0104893	0	0.772824
Frequency of stair climbing in last 4 weeks	943	Categorical (single)	ukb-b-298	BC	-0.207599	-0.38813	-0.0270678	0.0921094	0.0242069	-0.218333	-0.392217	-0.0444481	0.0887182	0.0138563	-0.213167	0.0638985	-0.338406	-0.0879282	0.000849854	0	0.933112
Able to confide	2110	Categorical (single)	ukb-b-4982	BC	-0.0658452	-0.142812	0.0111216	0.0392695	0.0935911	-0.0596636	-0.135387	0.0160596	0.038635	0.122518	-0.0627041	0.0275407	-0.116683	-0.00872536	0.0227993	0	0.910655
Body fat percentage	23099	Continuous	ukb-b-8909	BC	-0.0960239	-0.215709	0.0236616	0.0610652	0.115839	-0.088593	-0.20484	0.0276541	0.0593108	0.135252	-0.0922002	0.0425458	-0.175588	-0.00881195	0.0302287	0	0.930439
Impedance of whole body	23106	Continuous	ukb-b-19921	BC	0.107116	-0.0221919	0.236424	0.0659747	0.104463	0.102592	-0.022049	0.227233	0.0635936	0.106691	0.104771	0.0457861	0.0150319	0.19451	0.0221218	0	0.960625
Trunk fat mass	23128	Continuous	ukb-b-20044	BC	-0.0616385	-0.142513	0.0192357	0.0412631	0.13523	-0.056824	-0.134995	0.0213471	0.0398839	0.154234	-0.0591495	0.0286774	-0.115356	-0.00294283	0.0391523	0	0.933141
Trunk fat-free mass	23129	Continuous	ukb-b-17409	BC	-0.153963	-0.312455	0.00452984	0.080865	0.0569171	-0.133687	-0.291308	0.0239342	0.0804204	0.0964426	-0.143769	0.0570224	-0.255531	-0.0320071	0.0116931	0	0.858892
Trunk predicted mass	23130	Continuous	ukb-b-9685	BC	-0.175496	-0.323741	-0.0272514	0.0756364	0.0203269	-0.147128	-0.294299	4.36495e-05	0.0750889	0.050068	-0.161209	0.0532884	-0.265652	-0.0567656	0.00248455	0	0.790109
Whole body fat mass	23100	Continuous	ukb-b-19393	BC	-0.0737088	-0.161069	0.0136512	0.0445723	0.09819	-0.0696109	-0.154089	0.0148675	0.043102	0.106305	-0.0715912	0.0309845	-0.13232	-0.0108627	0.0208577	0	0.947306
